# Supplementary material for: Liquid-activated quantum emission from pristine hexagonal boron nitride for nanofluidic sensing
Source: Nat Mater. 2023 Aug 31;22(10):1236–42. doi: 10.1038/s41563-023-01658-2 (PMC10533396; doi:10.1038/s41563-023-01658-2)
Supplement: Supplementary file 4 — Data used to generate all the plots in the Supplementary Information. [file 41563_2023_1658_MOESM4_ESM.xlsx]

## Sheet: Fig S2
g
distance (um)	phase (°)
-2	67.6271
-1.96144	67.5037
-1.92288	67.5834
-1.88432	67.6223
-1.84576	67.4517
-1.8072	67.3791
-1.76864	67.3818
-1.73008	67.5328
-1.69152	67.631
-1.65296	67.6066
-1.6144	67.4602
-1.57584	67.4461
-1.53728	67.3391
-1.49872	67.4604
-1.46016	67.7128
-1.4216	67.5107
-1.38304	67.5389
-1.34448	67.4633
-1.30592	67.4196
-1.26736	67.4764
-1.2288	67.8134
-1.19024	67.1571
-1.15168	67.3906
-1.11312	67.6595
-1.07456	67.3662
-1.036	67.2933
-0.997441	67.6104
-0.958881	67.7451
-0.920321	67.4589
-0.881761	67.6084
-0.843201	67.5138
-0.804641	67.4126
-0.766081	67.3847
-0.727521	67.3531
-0.688961	67.4383
-0.650401	67.4058
-0.611841	67.4479
-0.573281	67.4865
-0.534721	67.5286
-0.496161	67.5043
-0.457601	67.7011
-0.419041	67.6804
-0.380481	67.4845
-0.341921	67.5107
-0.303361	67.3316
-0.264801	67.3781
-0.226241	67.309
-0.187681	67.3445
-0.149121	67.3744
-0.110561	67.5778
-0.0720012	67.6368
-0.0334413	67.8306
0.0051187	67.6837
0.0436787	67.5244
0.0822387	67.7501
0.120799	67.5236
0.159359	67.6776
0.197919	67.4085
0.236479	67.4394
0.275038	67.6725
0.313598	67.4517
0.352158	67.5441
0.390719	67.427
0.429278	67.525
0.467838	67.4793
0.506398	67.6718
0.544958	67.6673
0.583518	67.6142
0.622078	67.5004
0.660638	67.6057
0.699198	67.359
0.737758	67.6832
0.776318	67.9774
0.814878	67.7825
0.853438	67.5612
0.891998	67.3488
0.930558	67.7678
0.969118	68.2297
1.00768	68.5973
1.04624	69.239
1.0848	69.9997
1.12336	70.4827
1.16192	70.3365
1.20048	71.4053
1.23904	71.0455
1.2776	71.0154
1.31616	70.9394
1.35472	70.6271
1.39328	70.3998
1.43184	70.3919
1.4704	70.8241
1.50896	70.6
1.54752	70.194
1.58608	70.5363
1.62464	71.2244
1.6632	70.6586
1.70176	70.8449
1.74032	70.4942
1.77888	70.4601
1.81744	70.5638
1.856	70.4646
1.89456	70.3116
1.93312	70.0548
1.97168	70.7324
2.01024	70.6687
2.0488	70.5603
2.08736	70.328
2.12592	69.9183
2.16448	70.7934
2.20304	70.7165
2.2416	70.3193
2.28016	70.6923
2.31872	70.1113
2.35728	70.5674
2.39584	70.4838
2.4344	70.2466
2.47296	71.2197
2.51152	71.11
2.55008	70.2798
2.58864	70.6676
2.6272	70.9271
2.66576	71.011
2.70432	70.3728
2.74288	70.235
2.78144	70.612
2.82	70.8784
2.85856	70.8095
2.89712	70.6368
2.93568	70.4487
2.97424	70.9934
3.0128	71.2087
3.05136	70.0846
3.08992	70.7245
3.12848	70.7189
3.16704	70.6005
3.2056	70.6603
3.24416	69.8218
3.28272	70.5155
3.32128	70.7529
3.35984	70.6401
3.3984	70.6847
3.43696	70.9795
3.47552	70.9857
3.51408	70.8932
3.55264	70.8476
3.5912	70.7516
3.62976	70.8327
3.66832	70.3981
3.70688	70.5369
3.74544	70.2737
3.784	70.7148
3.82256	70.5789
3.86112	71.1038
3.89968	70.4517
3.93824	70.7058
3.9768	70.6023
4.01536	70.6084
4.05392	71.0971
4.09248	71.052
4.13104	70.3492
4.1696	70.7767
4.20816	70.7409
4.24672	70.7229
4.28528	70.5698
4.32384	70.7597
4.3624	70.4781
4.40096	70.6215
4.43952	70.5172
4.47808	70.1819
4.51664	70.4964
4.5552	70.646
4.59376	70.5369
4.63232	70.4477
4.67088	70.6041
4.70944	70.6735
4.748	70.4448
4.78656	70.5157
4.82512	70.325
4.86368	70.1543
4.90224	70.6699
4.9408	69.8651
4.97936	70.5143
5.01792	70.49
5.05648	70.6185
5.09504	70.4951
5.1336	70.2519
5.17216	70.3298
5.21072	70.9619
5.24928	70.5222
5.28784	70.6714
5.3264	70.1846
5.36496	70.231
5.40352	70.5554
5.44208	70.2746
5.48064	70.6706
5.5192	70.754
5.55776	70.7868
5.59632	70.6625
5.63488	70.0984
5.67344	70.2332
5.71199	70.0143
5.75056	70.4259
5.78911	70.2376
5.82767	70.5808
5.86623	70.5259
5.90479	70.2634
5.94335	70.256
5.98191	70.2932
6.02047	70.2144
6.05903	70.3604
6.09759	70.8001
6.13615	70.4214
6.17471	70.7619
6.21327	70.3901
6.25183	70.2781
6.29039	70.6102
6.32895	70.4907
6.36751	70.5697
6.40607	70.2003
6.44463	70.3838
6.48319	70.7476
6.52175	70.6009
6.56031	70.355
6.59887	70.5455
6.63743	70.7589
6.67599	70.2816
6.71455	70.2974
6.75311	70.4689
6.79167	70.3577
6.83023	70.4042
6.86879	70.6312
6.90735	71.0641
6.94591	70.4349
6.98447	70.5502
7.02303	70.6977
7.06159	70.2901
7.10015	70.3511
7.13871	70.5894
7.17727	70.4773
7.21583	70.0142
7.25439	70.6303
7.29295	70.6977
7.33151	70.8822
7.37007	70.2246
7.40863	70.1496
7.44719	70.7201
7.48575	70.5513
7.52431	70.2727
7.56287	70.2666
7.60143	70.0182
7.63999	70.6492
7.67855	70.4178
7.71711	70.4566
7.75567	70.8958
7.79423	70.9323
7.83279	70.3803
7.87135	70.8316
7.90991	71.0923
7.94847	70.9301
7.98703	70.8023
8.02559	70.4636
8.06415	70.1471
8.10271	70.7554
8.14127	71.0432
8.17983	70.7645
8.21839	70.7764
8.25695	70.5082
8.29551	70.9039
8.33407	70.6019
8.37263	70.7786
8.41119	70.698
8.44975	70.3528
8.48831	70.0589
8.52687	70.752
8.56543	70.3997
8.60399	70.6036
8.64255	70.3658
8.68111	70.4812
8.71967	70.0192
8.75823	70.4772
8.79679	70.7148
8.83535	70.9968
8.87391	70.7812
8.91247	70.4347
8.95103	70.6494
8.98959	70.7475
9.02815	70.8138
9.06671	70.2939
9.10527	70.5863
9.14383	70.8029
9.18239	71.5064
9.22095	70.8257
9.25951	70.3517
9.29807	70.7799
9.33663	71.0852
9.37519	70.8063
9.41375	70.8581
9.45231	70.8747
9.49087	70.4799
9.52943	70.6509
9.56799	70.8992
9.60655	71.011
9.64511	70.8534
9.68367	70.7995
9.72223	70.6081
9.76079	70.4886
9.79935	70.6674
9.83791	71.2027
9.87647	71.0476
9.91503	71.3679
9.95359	71.6747
9.99215	70.8787
10.0307	70.9377
10.0693	70.8767
10.1078	70.874
10.1464	70.7527
10.185	71.0519
10.2235	71.0002
10.2621	70.8097
10.3006	71.0272
10.3392	70.8933
10.3778	70.8626
10.4163	70.7151
10.4549	70.5492
10.4934	70.2397
10.532	70.6934
10.5706	70.7004
10.6091	70.729
10.6477	70.3338
10.6862	71.1448
10.7248	70.6996
10.7634	70.6533
10.8019	70.7398
10.8405	70.4202
10.879	70.083
10.9176	71.3399
10.9562	72.1379
10.9947	71.0709
11.0333	71.0228
11.0718	70.9019
11.1104	70.7635
11.149	70.8074
11.1875	70.7821
11.2261	71.4956
11.2646	71.0338
11.3032	71.0967
11.3418	70.9132
11.3803	70.9742
11.4189	70.9263
11.4574	70.6668
11.496	70.6159
11.5346	70.3784
11.5731	70.4271
11.6117	70.6622
11.6502	70.8822
11.6888	70.8722
11.7274	70.6528
11.7659	70.6071
11.8045	71.154
11.843	70.8215
11.8816	70.3881
11.9202	71.0916
11.9587	70.1888
11.9973	71.6396
12.0358	73.5792
12.0744	76.9246
12.113	76.018
12.1515	74.6344
12.1901	71.7268
12.2286	68.8501
12.2672	67.6721
12.3058	67.5404
12.3443	67.2558
12.3829	67.4559
12.4214	67.4149
12.46	67.2877
12.4986	67.1005
12.5371	67.0873
12.5757	67.2546
12.6142	67.3679
12.6528	67.5908
12.6914	67.4153
12.7299	67.4783
12.7685	67.3719
12.807	67.443
12.8456	67.5831
12.8841	67.4056
12.9227	67.312
12.9613	67.5687
12.9998	67.4978
13.0384	67.5713
13.077	67.4944
13.1155	67.3188
13.1541	67.7121
13.1926	67.4112
13.2312	67.4941
13.2698	67.2958
13.3083	67.264
13.3469	67.3634
13.3854	67.3453
13.424	67.4341
13.4626	67.2987
13.5011	67.4199
13.5397	67.2162
13.5782	67.4604
13.6168	67.5772

## Sheet: Fig S3
Raman shift (cm-1)	counts
1429.66	106.065
1428.25	160.834
1426.83	249.156
1425.42	53.0017
1424	180.171
1422.59	240.182
1421.17	113.005
1419.75	271.866
1418.34	125.317
1416.92	89.9993
1415.5	121.74
1414.09	105.841
1412.67	119.93
1411.25	123.433
1409.83	324.39
1408.42	269.686
1407	239.675
1405.58	158.577
1404.16	288.908
1402.74	163.8
1401.32	116.223
1399.9	292.262
1398.48	272.843
1397.06	131.995
1395.64	223.469
1394.22	98.5186
1392.8	133.678
1391.38	281.373
1389.95	209.23
1388.53	217.98
1387.11	272.422
1385.69	202.08
1384.26	147.578
1382.84	337.256
1381.42	266.943
1379.99	284.45
1378.57	193.108
1377.14	182.54
1375.72	249.188
1374.29	364.938
1372.87	496.43
1371.44	545.441
1370.02	883.759
1368.59	1225.45
1367.17	1440.81
1365.74	1447.54
1364.31	1338.63
1362.88	1059.84
1361.46	889.74
1360.03	628.651
1358.6	551.495
1357.17	465.616
1355.75	432.274
1354.32	260.714
1352.89	302.65
1351.46	302.591
1350.03	318.271
1348.6	305.971
1347.17	127.609
1345.74	120.593
1344.31	192.212
1342.88	195.669
1341.45	172.924
1340.01	260.209
1338.58	144.92
1337.15	129.181
1335.72	205.952
1334.29	212.892
1332.85	106.425
1331.42	181.411
1329.98	165.679
1328.55	261.549
1327.12	221.401
1325.68	237.045
1324.25	228.286
1322.81	167.261
1321.38	210.777
1319.94	224.669
1318.51	120.149
1317.07	121.866
1315.63	301.125
1314.2	71.3508
1312.76	247.07
1311.32	259.198
1309.89	83.4839
1308.45	62.6008
1307.01	201.674
1305.57	126.891
1304.13	236.353
1302.7	251.945
1301.26	126.817

## Sheet: Fig S4
a			b			c
Time (s)	Photons per um2 per ms		Intensity (photons)	PDF		Dark time (min)	Photons per pixel at tON	Defect density (um-2)	Inter-defect distance (nm)
0	246.511		6.12245	0		0.166667	8.25939	4.12969	492.086
0.006	246.598		18.3673	7.20281e-06		0.333333	14.3145	7.15723	373.79
0.012	248.651		30.6122	0.000148858		0.5	19.1943	9.59714	322.797
0.018	246.822		42.8571	0.000596633		0.666667	24.7681	12.3841	284.164
0.024	246.633		55.102	0.00120767		0.833333	30.6471	15.3235	255.459
0.03	243.485		67.3469	0.0020588		1	35.517	17.7585	237.299
0.036	245.86		79.5918	0.00251258		1.5	52.2819	26.141	195.587
0.042	247.719		91.8367	0.00297956		2	62.4197	31.2098	179
0.048	248.076		104.082	0.0033421		3	92.3736	46.1868	147.143
0.054	246.376		116.327	0.00365303		4	119.108	59.5539	129.582
0.06	244.136		128.571	0.00380548		5	144.191	72.0955	117.773
0.066	248.239		140.816	0.00398556		6	154.943	77.4713	113.613
0.072	247.239		153.061	0.00418843		7	180.22	90.1101	105.345
0.078	246.545		165.306	0.00429047		8	201.458	100.729	99.6374
0.084	246.732		177.551	0.00430608		10	216.321	108.16	96.1537
0.09	246.72		189.796	0.004108		12.5	233.787	116.894	92.4921
0.096	246.041		202.041	0.00400476		14	279.056	139.528	84.6583
0.102	245.11		214.286	0.0038379		20	318.666	159.333	79.2223
0.108	249.001		226.531	0.00374906		30	506.531	253.266	62.8365
0.114	247.597		238.776	0.00344174		40	439.505	219.752	67.4579
0.12	249.338		251.02	0.0030816		55	383.44	191.72	72.2214
0.126	249.551		263.265	0.0028139
0.132	248.293		275.51	0.00244776
0.138	248.583		287.755	0.00221006
0.144	246.66		300	0.00186673
0.15	245.351		312.245	0.00168906
0.156	246.371		324.49	0.00148258
0.162	246.927		336.735	0.00129891
0.168	248.945		348.98	0.00110203
0.174	246.806		361.224	0.000932764
0.18	248.926		373.469	0.000777904
0.186	246.266		385.714	0.000750293
0.192	244.672		397.959	0.000607437
0.198	247.134		410.204	0.000559418
0.204	246.807		422.449	0.000466982
0.21	247.57		434.694	0.000438171
0.216	246.255		446.939	0.000361341
0.222	247.055		459.184	0.000373346
0.228	247.458		471.429	0.000277308
0.234	248.872		483.673	0.000259301
0.24	248.878		495.918	0.000222087
0.246	244.384		508.163	0.000222087
0.252	243.657		520.408	0.000240094
0.258	245.294		532.653	0.000192075
0.264	245.014		544.898	0.000170467
0.27	244.781		557.143	0.000170467
0.276	246.281		569.388	0.000151259
0.282	246.036		581.633	0.000140455
0.288	243.164		593.878	0.000136853
0.294	245.1
0.3	244.606
0.306	245.486
0.312	245.758
0.318	246.552
0.324	247.876
0.33	246.961
0.336	246.783
0.342	247.937
0.348	244.991
0.354	244.925
0.36	248.348
0.366	247.681
0.372	248.315
0.378	248.309
0.384	245.466
0.39	245.345
0.396	248.3
0.402	245.638
0.408	247.044
0.414	245.27
0.42	247.366
0.426	248.479
0.432	247.733
0.438	244.837
0.444	248.81
0.45	246.597
0.456	246.681
0.462	246.121
0.468	247.118
0.474	250.417
0.48	249.161
0.486	246.928
0.492	244.469
0.498	249.91
0.504	246.546
0.51	246.482
0.516	247.953
0.522	245.429
0.528	246.052
0.534	247.304
0.54	244.904
0.546	246.576
0.552	246.872
0.558	245.361
0.564	246.175
0.57	247.109
0.576	243.449
0.582	244.951
0.588	245.609
0.594	243.492
0.6	246.785
0.606	246.084
0.612	247.338
0.618	247.789
0.624	244.3
0.63	244.18
0.636	244.858
0.642	244.972
0.648	244.387
0.654	244.896
0.66	244.239
0.666	246.481
0.672	246.378
0.678	243.538
0.684	244.84
0.69	242.951
0.696	245.374
0.702	246.23
0.708	245.384
0.714	244.584
0.72	247.401
0.726	246.727
0.732	245.275
0.738	248.166
0.744	246.793
0.75	247.017
0.756	248.231
0.762	248.907
0.768	249.606
0.774	249.307
0.78	247.382
0.786	246.567
0.792	248.749
0.798	246.46
0.804	246.432
0.81	247.598
0.816	249.232
0.822	249.272
0.828	246.778
0.834	246.801
0.84	246.928
0.846	245.945
0.852	247.523
0.858	244.703
0.864	245.83
0.87	245.057
0.876	245.542
0.882	243.093
0.888	247.507
0.894	245.732
0.9	242.933
0.906	240.697
0.912	244.418
0.918	242.716
0.924	243.16
0.93	245.975
0.936	243.389
0.942	245.407
0.948	245.694
0.954	244.391
0.96	247.686
0.966	244.523
0.972	245.85
0.978	244.954
0.984	244.165
0.99	244.428
0.996	244.965
1.002	241.578
1.008	244.197
1.014	243.757
1.02	244.432
1.026	243.685
1.032	246.425
1.038	244.849
1.044	245.553
1.05	246.447
1.056	245.75
1.062	245.977
1.068	245.986
1.074	244.249
1.08	248.05
1.086	248.988
1.092	245.451
1.098	244.578
1.104	246.106
1.11	245.555
1.116	244.453
1.122	245.271
1.128	244.675
1.134	245.183
1.14	245.808
1.146	247.503
1.152	247.505
1.158	244.547
1.164	245.605
1.17	245.538
1.176	246.314
1.182	247.225
1.188	246.725
1.194	246.663
1.2	245.169
1.206	243.009
1.212	245.007
1.218	245.552
1.224	247.541
1.23	247.514
1.236	248.191
1.242	245.59
1.248	243.461
1.254	246.417
1.26	246.17
1.266	245.093
1.272	246.212
1.278	247.173
1.284	247.159
1.29	246.705
1.296	244.235
1.302	242.736
1.308	248.689
1.314	245.837
1.32	247.251
1.326	246.751
1.332	246.495
1.338	247.388
1.344	247.348
1.35	243.836
1.356	247.598
1.362	246.421
1.368	245.678
1.374	244.65
1.38	246.103
1.386	247.26
1.392	250.332
1.398	246.702
1.404	248.73
1.41	247.577
1.416	248.685
1.422	246.223
1.428	248.259
1.434	245.645
1.44	247.094
1.446	246.961
1.452	244.373
1.458	245.58
1.464	244.969
1.47	244.059
1.476	244.755
1.482	244.79
1.488	242.392
1.494	242.468
1.5	243.593
1.506	241.079
1.512	244.918
1.518	245.492
1.524	244.777
1.53	243.256
1.536	243.804
1.542	244.726
1.548	244.631
1.554	240.65
1.56	243.907
1.566	243.967
1.572	242.864
1.578	244.758
1.584	246.617
1.59	242.527
1.596	242.95
1.602	242.81
1.608	243.76
1.614	244.271
1.62	244.382
1.626	244.661
1.632	245.333
1.638	245.072
1.644	246.909
1.65	247.401
1.656	247.524
1.662	247.426
1.668	247.42
1.674	246.772
1.68	245.65
1.686	246.097
1.692	245.018
1.698	245.221
1.704	247.902
1.71	246.822
1.716	246.683
1.722	247.449
1.728	247.707
1.734	249.727
1.74	248.496
1.746	247.156
1.752	247.035
1.758	246.806
1.764	243.385
1.77	244.278
1.776	243.396
1.782	246.414
1.788	246.513
1.794	244.15
1.8	247.363
1.806	247.524
1.812	245.786
1.818	246.956
1.824	248.731
1.83	247.527
1.836	248.781
1.842	249.568
1.848	247.632
1.854	248.907
1.86	245.617
1.866	245.469
1.872	247.064
1.878	246.369
1.884	245.885
1.89	249.998
1.896	248.545
1.902	247.08
1.908	245.502
1.914	243.509
1.92	246.263
1.926	248.843
1.932	247.733
1.938	247.588
1.944	246.323
1.95	246.23
1.956	245.269
1.962	248.734
1.968	244.921
1.974	245.088
1.98	246.921
1.986	244.634
1.992	246.327
1.998	244.68
2.004	245.092
2.01	245.439
2.016	244.446
2.022	241.635
2.028	244.227
2.034	243.019
2.04	244.131
2.046	244.428
2.052	245.145
2.058	248.524
2.064	246.247
2.07	243.827
2.076	244.568
2.082	243.326
2.088	242.275
2.094	245.254
2.1	246.261
2.106	245.472
2.112	247.378
2.118	246.333
2.124	244.303
2.13	247.403
2.136	245.136
2.142	246.928
2.148	244.818
2.154	245.32
2.16	249.054
2.166	248.553
2.172	248.404
2.178	246.056
2.184	248.631
2.19	246.952
2.196	250.181
2.202	250.797
2.208	248.845
2.214	245.764
2.22	247.971
2.226	245.867
2.232	246.349
2.238	247.617
2.244	246.008
2.25	246.633
2.256	247.479
2.262	244.967
2.268	246.397
2.274	246.215
2.28	247.606
2.286	248.86
2.292	248.996
2.298	246.965
2.304	246.082
2.31	244.076
2.316	245.378
2.322	246.492
2.328	247.225
2.334	246.077
2.34	246.712
2.346	248.966
2.352	246.724
2.358	248.568
2.364	245.917
2.37	245.046
2.376	248.154
2.382	245.899
2.388	247.405
2.394	247.107
2.4	246.794
2.406	250.189
2.412	250.076
2.418	248.051
2.424	251.912
2.43	248.332
2.436	243.323
2.442	246.107
2.448	243.912
2.454	245.968
2.46	250.049
2.466	248.691
2.472	249.348
2.478	247.227
2.484	247.321
2.49	246.304
2.496	246.676
2.502	247.113
2.508	247.76
2.514	250.908
2.52	250.542
2.526	248.947
2.532	246.959
2.538	247.729
2.544	248.955
2.55	247.407
2.556	248.368
2.562	248.709
2.568	247.67
2.574	249.509
2.58	252.536
2.586	250.815
2.592	249.878
2.598	250.505
2.604	244.539
2.61	248.712
2.616	248.681
2.622	244.966
2.628	247.913
2.634	247.071
2.64	245.605
2.646	248.761
2.652	246.649
2.658	245.817
2.664	245.521
2.67	249.131
2.676	248.448
2.682	248.695
2.688	248.717
2.694	250.124
2.7	249.658
2.706	248.276
2.712	248.213
2.718	247.886
2.724	249.442
2.73	250.627
2.736	250.322
2.742	250.804
2.748	248.776
2.754	249.279
2.76	248.228
2.766	250.989
2.772	249.522
2.778	250.584
2.784	250.602
2.79	247.559
2.796	247.643
2.802	247.471
2.808	248.868
2.814	247.299
2.82	248.159
2.826	246.837
2.832	247.711
2.838	247.584
2.844	249.748
2.85	248.643
2.856	250.029
2.862	247.671
2.868	247.996
2.874	246.868
2.88	247.639
2.886	251.964
2.892	249.351
2.898	250.103
2.904	249.463
2.91	248.033
2.916	246.085
2.922	249.572
2.928	249.446
2.934	249.027
2.94	249.452
2.946	247.398
2.952	251.556
2.958	253.186
2.964	251.573
2.97	252.528
2.976	250.425
2.982	248.928
2.988	250.208
2.994	250.878
3	249.576
3.006	248.411
3.012	248.184
3.018	248.653
3.024	252.432
3.03	249.854
3.036	247.974
3.042	249.553
3.048	248.962
3.054	249.562
3.06	248.644
3.066	250.773
3.072	249.036
3.078	252.416
3.084	247.67
3.09	248.701
3.096	250.219
3.102	244.311
3.108	248.047
3.114	248.13
3.12	247.644
3.126	249.144
3.132	251.483
3.138	250.094
3.144	250.295
3.15	251.861
3.156	251.345
3.162	253.951
3.168	250.381
3.174	251.277
3.18	252.13
3.186	250.235
3.192	250.852
3.198	251.847
3.204	249.467
3.21	251.754
3.216	253.081
3.222	252.498
3.228	248.027
3.234	252.632
3.24	250.596
3.246	253.758
3.252	251.826
3.258	250.536
3.264	250.437
3.27	251.26
3.276	250.654
3.282	251.508
3.288	252.676
3.294	252.707
3.3	252.95
3.306	252.319
3.312	252.125
3.318	254.867
3.324	252.975
3.33	252.175
3.336	251.186
3.342	250.924
3.348	250.245
3.354	250.811
3.36	251.606
3.366	252.78
3.372	251.338
3.378	252.325
3.384	254.136
3.39	256.124
3.396	253.831
3.402	252.76
3.408	252.682
3.414	252.687
3.42	257.242
3.426	253.385
3.432	250.173
3.438	251.525
3.444	249.671
3.45	249.999
3.456	251.537
3.462	250.665
3.468	250.671
3.474	251.269
3.48	250.049
3.486	249.24
3.492	249.167
3.498	248.305
3.504	250.784
3.51	250.081
3.516	249.035
3.522	250.428
3.528	251.739
3.534	251.262
3.54	251.558
3.546	249.477
3.552	248.519
3.558	247.943
3.564	247.539
3.57	247.797
3.576	249.645
3.582	249.798
3.588	252.839
3.594	250.969
3.6	249.79
3.606	248.46
3.612	249.963
3.618	249.741
3.624	250.731
3.63	249.321
3.636	248.462
3.642	250.16
3.648	253.402
3.654	251.248
3.66	253.366
3.666	252.6
3.672	251.847
3.678	254.715
3.684	252.373
3.69	251.492
3.696	251.565
3.702	248.797
3.708	246.634
3.714	245.162
3.72	245.313
3.726	247.943
3.732	250.124
3.738	250.05
3.744	251.634
3.75	250.434
3.756	247.787
3.762	247.543
3.768	249.434
3.774	250.826
3.78	252.032
3.786	252.035
3.792	251.294
3.798	251.534
3.804	252.61
3.81	251.058
3.816	252.015
3.822	252.689
3.828	253.298
3.834	254.409
3.84	249.926
3.846	253.209
3.852	252.624
3.858	253.431
3.864	251.295
3.87	254.434
3.876	251.987
3.882	252.612
3.888	253.281
3.894	252.821
3.9	252.326
3.906	248.935
3.912	249.541
3.918	249.135
3.924	248.907
3.93	249.932
3.936	252.312
3.942	251.923
3.948	253.474
3.954	252.964
3.96	254.046
3.966	252.496
3.972	250.812
3.978	250.657
3.984	250.599
3.99	251.857
3.996	248.324
4.002	251.426
4.008	253.331
4.014	251.397
4.02	251.455
4.026	252.103
4.032	252.095
4.038	251.912
4.044	250.063
4.05	249.733
4.056	250.859
4.062	249.285
4.068	250.334
4.074	251.333
4.08	250.695
4.086	248.586
4.092	250.743
4.098	249.657
4.104	246.595
4.11	248.213
4.116	248.168
4.122	246.275
4.128	250.179
4.134	252.052
4.14	250.458
4.146	248.811
4.152	250.318
4.158	250.435
4.164	249.861
4.17	252.47
4.176	251.9
4.182	253.766
4.188	251.777
4.194	252.485
4.2	248.126
4.206	248.05
4.212	249.531
4.218	245.288
4.224	247.967
4.23	250.435
4.236	247.573
4.242	247.985
4.248	249.937
4.254	250.426
4.26	250.192
4.266	252.318
4.272	251.29
4.278	251.858
4.284	247.474
4.29	248.71
4.296	251.324
4.302	249.864
4.308	250.817
4.314	250.043
4.32	248.875
4.326	248.675
4.332	249.22
4.338	246.614
4.344	249.939
4.35	250.137
4.356	249.675
4.362	249.212
4.368	249.071
4.374	248.002
4.38	250.504
4.386	250.949
4.392	251.008
4.398	253.532
4.404	252.704
4.41	250.683
4.416	253.211
4.422	251.339
4.428	250.333
4.434	252.492
4.44	248.854
4.446	251.96
4.452	252.143
4.458	251.79
4.464	250.621
4.47	251.483
4.476	249.597
4.482	250.675
4.488	252.813
4.494	251.414
4.5	250.766
4.506	252.046
4.512	250.447
4.518	249.454
4.524	248.99
4.53	246.36
4.536	248.82
4.542	248.947
4.548	249.106
4.554	250.035
4.56	250.713
4.566	249.897
4.572	253.73
4.578	251.457
4.584	249.995
4.59	250.71
4.596	249.937
4.602	252.31
4.608	252.52
4.614	252.674
4.62	253.975
4.626	253.096
4.632	252.001
4.638	253.899
4.644	253.511
4.65	251.424
4.656	254.506
4.662	253.024
4.668	252.771
4.674	252.725
4.68	251.218
4.686	248.874
4.692	251.138
4.698	251.139
4.704	250.085
4.71	249.928
4.716	248.162
4.722	249.206
4.728	246.453
4.734	245.823
4.74	247.425
4.746	247.118
4.752	250.236
4.758	249.374
4.764	248.407
4.77	248.889
4.776	251.506
4.782	249.3
4.788	249.401
4.794	249.986
4.8	249.7
4.806	249.287
4.812	247.626
4.818	247.198
4.824	248.478
4.83	251.262
4.836	247.346
4.842	246.72
4.848	248.285
4.854	247.445
4.86	247.579
4.866	249.655
4.872	249.686
4.878	251.6
4.884	252.732
4.89	250.024
4.896	251.899
4.902	251.227
4.908	251.769
4.914	252.619
4.92	250.101
4.926	249.252
4.932	249.996
4.938	249.782
4.944	248.512
4.95	249.86
4.956	248.474
4.962	249.619
4.968	250.316
4.974	250.118
4.98	248.98
4.986	250.998
4.992	252.721
4.998	255.566
5.004	248.99
5.01	248.918
5.016	250.446
5.022	250.286
5.028	251.462
5.034	252.874
5.04	251.417
5.046	251.893
5.052	251.851
5.058	249.775
5.064	249.999
5.07	248.52
5.076	248.307
5.082	250.163
5.088	249.393
5.094	248.925
5.1	249.89
5.106	248.232
5.112	247.236
5.118	249.04
5.124	249.449
5.13	250.358
5.136	251.533
5.142	250.214
5.148	251.139
5.154	249.644
5.16	248.329
5.166	245.604
5.172	248.755
5.178	250.686
5.184	250.045
5.19	251.687
5.196	245.928
5.202	247.097
5.208	251.285
5.214	249.52
5.22	249.51
5.226	249.006
5.232	249.411
5.238	248.52
5.244	249.574
5.25	248.512
5.256	247.28
5.262	248.612
5.268	248.448
5.274	251.347
5.28	248.697
5.286	246.161
5.292	249.366
5.298	250.186
5.304	250.724
5.31	253.468
5.316	253.053
5.322	250.453
5.328	250.752
5.334	250.533
5.34	251.244
5.346	251.546
5.352	248.311
5.358	251.009
5.364	254.15
5.37	254.063
5.376	253.706
5.382	253.466
5.388	253.327
5.394	253.637
5.4	251.889
5.406	249.491
5.412	248.547
5.418	249.116
5.424	247.994
5.43	248.317
5.436	248.992
5.442	249.733
5.448	250.78
5.454	250.559
5.46	251.167
5.466	250.716
5.472	249.39
5.478	251.899
5.484	251.656
5.49	250.147
5.496	250.829
5.502	250.281
5.508	250.696
5.514	251.484
5.52	251.6
5.526	250.506
5.532	251.248
5.538	247.788
5.544	251.888
5.55	250.875
5.556	251.173
5.562	250.554
5.568	249.468
5.574	249.313
5.58	249.457
5.586	251.596
5.592	252.203
5.598	249.621
5.604	249.503
5.61	247.467
5.616	250.707
5.622	251.384
5.628	250.706
5.634	250.6
5.64	249.632
5.646	249.16
5.652	249.426
5.658	248.118
5.664	248.078
5.67	250.988
5.676	248.868
5.682	248.976
5.688	250.895
5.694	247.827
5.7	250.377
5.706	248.627
5.712	248.423
5.718	251.351
5.724	247.783
5.73	244.781
5.736	251.171
5.742	250.828
5.748	247.979
5.754	251.002
5.76	247.931
5.766	247.427
5.772	246.6
5.778	248.953
5.784	248.847
5.79	248.816
5.796	246.93
5.802	247.308
5.808	250.317
5.814	247.161
5.82	250.404
5.826	249.383
5.832	249.365
5.838	251.085
5.844	250.62
5.85	250.27
5.856	251.088
5.862	249.992
5.868	252.182
5.874	252.932
5.88	250.307
5.886	251.667
5.892	252.532
5.898	249.762
5.904	247.852
5.91	249.704
5.916	250.169
5.922	247.568
5.928	251.513
5.934	253.206
5.94	252.201
5.946	252.2
5.952	251.826
5.958	250.39
5.964	249.739
5.97	248.681
5.976	250.942
5.982	250.658
5.988	248.013
5.994	248.954
6	247.105
6.006	249.666
6.012	249.867
6.018	252.009
6.024	252.013
6.03	253.057
6.036	251.113
6.042	251.011
6.048	250.146
6.054	251.341
6.06	249.318
6.066	248.888
6.072	252.158
6.078	249.933
6.084	249.822
6.09	248.418
6.096	251.762
6.102	252.478
6.108	250.607
6.114	250.025
6.12	250.999
6.126	249.005
6.132	248.511
6.138	249.561
6.144	250.422
6.15	249.828
6.156	248.189
6.162	249.71
6.168	247.82
6.174	247.908
6.18	248.916
6.186	250.06
6.192	249.887
6.198	248.321
6.204	249.673
6.21	248.274
6.216	248.757
6.222	248.251
6.228	245.502
6.234	247.497
6.24	248.687
6.246	248.89
6.252	248.05
6.258	248.559
6.264	248.349
6.27	249.437
6.276	247.65
6.282	246.866
6.288	247.963
6.294	248.162
6.3	244.449
6.306	246.18
6.312	249.26
6.318	247.926
6.324	248.281
6.33	250.924
6.336	251.94
6.342	250.643
6.348	250.029
6.354	249.897
6.36	249.607
6.366	250.541
6.372	250.702
6.378	251.129
6.384	250.027
6.39	248.116
6.396	248.281
6.402	248.25
6.408	248.66
6.414	247.008
6.42	246.174
6.426	251.043
6.432	250.506
6.438	248.187
6.444	246.336
6.45	246.195
6.456	248.449
6.462	246.864
6.468	246.13
6.474	247.485
6.48	246.52
6.486	244.952
6.492	247.407
6.498	245.25
6.504	245.369
6.51	244.505
6.516	244.622
6.522	247.662
6.528	246.773
6.534	244.919
6.54	246.694
6.546	247.574
6.552	245.819
6.558	245.797
6.564	249.1
6.57	248.43
6.576	246.265
6.582	245.761
6.588	246.854
6.594	247.046
6.6	245.317
6.606	247.193
6.612	245.848
6.618	245.207
6.624	245.135
6.63	247.96
6.636	244.726
6.642	242.453
6.648	245.813
6.654	249.053
6.66	246.99
6.666	246.965
6.672	247.037
6.678	247.157
6.684	249.111
6.69	246.075
6.696	245.016
6.702	246.608
6.708	245.799
6.714	249.699
6.72	246.925
6.726	246.14
6.732	247.493
6.738	248.922
6.744	247.492
6.75	250.471
6.756	249.66
6.762	248.948
6.768	250.442
6.774	249.355
6.78	249.281
6.786	251.005
6.792	249.962
6.798	248.172
6.804	248.92
6.81	246.201
6.816	244.314
6.822	244.962
6.828	245.362
6.834	243.595
6.84	244.41
6.846	241.488
6.852	244.811
6.858	244.611
6.864	243.521
6.87	245.792
6.876	243.478
6.882	244.412
6.888	246.876
6.894	245.768
6.9	247.986
6.906	247.403
6.912	248.888
6.918	245.167
6.924	245.32
6.93	244.962
6.936	245.941
6.942	248.944
6.948	246.659
6.954	248.121
6.96	246.623
6.966	245.775
6.972	246.033
6.978	242.47
6.984	244.682
6.99	245.474
6.996	248.353
7.002	246.398
7.008	244.635
7.014	245.143
7.02	247.251
7.026	247.14
7.032	246.749
7.038	248.953
7.044	250.239
7.05	248.291
7.056	245.57
7.062	249.572
7.068	248.445
7.074	251.074
7.08	252.343
7.086	248.349
7.092	249.301
7.098	251.358
7.104	245.918
7.11	246.665
7.116	247.243
7.122	247.834
7.128	248.158
7.134	246.965
7.14	245.559
7.146	246.501
7.152	248.839
7.158	249.935
7.164	248.974
7.17	246.739
7.176	246.709
7.182	249.365
7.188	248.625
7.194	249.077
7.2	248.56
7.206	246.883
7.212	247.854
7.218	246.623
7.224	245.926
7.23	248.276
7.236	246.352
7.242	245.028
7.248	248.488
7.254	248.381
7.26	247.349
7.266	249.681
7.272	248.644
7.278	248.516
7.284	247.082
7.29	246.076
7.296	246.392
7.302	248.417
7.308	247.926
7.314	250.436
7.32	251.234
7.326	252.332
7.332	250.089
7.338	249.503
7.344	246.84
7.35	248.831
7.356	251.046
7.362	249.024
7.368	247.562
7.374	246.478
7.38	244.411
7.386	247.634
7.392	248.162
7.398	250.677
7.404	250.424
7.41	250.824
7.416	250.108
7.422	249.334
7.428	248.339
7.434	247.647
7.44	246.737
7.446	246.098
7.452	246.564
7.458	246.054
7.464	247.438
7.47	249.453
7.476	248.225
7.482	247.537
7.488	250.123
7.494	249.216
7.5	249.586
7.506	250.834
7.512	250.542
7.518	247.641
7.524	250.896
7.53	250.267
7.536	250.979
7.542	250.515
7.548	246.944
7.554	247.995
7.56	250.491
7.566	250.654
7.572	250.706
7.578	250.26
7.584	250.25
7.59	249.886
7.596	249.241
7.602	248.806
7.608	249.989
7.614	250.255
7.62	248.774
7.626	250.047
7.632	251.613
7.638	247.527
7.644	247.311
7.65	247.241
7.656	248.255
7.662	252
7.668	248.99
7.674	251.098
7.68	250.945
7.686	250.518
7.692	247.784
7.698	246.622
7.704	245.528
7.71	248.507
7.716	248.635
7.722	246.782
7.728	247.212
7.734	247.224
7.74	245.641
7.746	247.527
7.752	248.72
7.758	246.742
7.764	248.171
7.77	247.467
7.776	245.165
7.782	246.184
7.788	246.217
7.794	247.94
7.8	247.349
7.806	247.971
7.812	243.317
7.818	248.045
7.824	250.707
7.83	249.963
7.836	251.564
7.842	249.69
7.848	250.06
7.854	247.939
7.86	247.986
7.866	248.012
7.872	246.253
7.878	244.526
7.884	247.635
7.89	248.252
7.896	249.416
7.902	248.058
7.908	249.508
7.914	247.759
7.92	245.984
7.926	245.516
7.932	245.801
7.938	248.505
7.944	246.195
7.95	248.628
7.956	248.651
7.962	245.315
7.968	247.102
7.974	250.349
7.98	251.263
7.986	251.002
7.992	246.163
7.998	246.463
8.004	248.948
8.01	249.558
8.016	246.117
8.022	248.245
8.028	246.994
8.034	245.503
8.04	247.766
8.046	247.996
8.052	246.195
8.058	249.118
8.064	248.829
8.07	248.013
8.076	249.309
8.082	249.306
8.088	249.579
8.094	251.234
8.1	248.804
8.106	248.683
8.112	247.371
8.118	245.846
8.124	248.319
8.13	246.918
8.136	246.693
8.142	246.963
8.148	246.468
8.154	246.391
8.16	247.36
8.166	247.465
8.172	248.188
8.178	249.251
8.184	250.686
8.19	249.72
8.196	247.342
8.202	244.884
8.208	247.393
8.214	248.954
8.22	247.316
8.226	247.891
8.232	247.321
8.238	249.605
8.244	250.305
8.25	252.033
8.256	249.437
8.262	247.874
8.268	247.988
8.274	248.954
8.28	250.598
8.286	248.309
8.292	248.322
8.298	247.509
8.304	249.456
8.31	247.181
8.316	247.008
8.322	246.933
8.328	247.012
8.334	248.669
8.34	247.339
8.346	247.465
8.352	248.785
8.358	246.26
8.364	245.628
8.37	247.618
8.376	246.444
8.382	248.457
8.388	248.487
8.394	246.457
8.4	247.646
8.406	249.367
8.412	246.709
8.418	246.511
8.424	246.118
8.43	245.426
8.436	244.731
8.442	247.107
8.448	245.991
8.454	248.069
8.46	246.949
8.466	250.824
8.472	249.92
8.478	248.255
8.484	246.883
8.49	245.349
8.496	245.022
8.502	246.054
8.508	246.969
8.514	249.16
8.52	248.799
8.526	249.354
8.532	248.954
8.538	248.597
8.544	247.219
8.55	244.977
8.556	248.038
8.562	247.198
8.568	247.987
8.574	247.195
8.58	246.812
8.586	249.216
8.592	250.564
8.598	247.613
8.604	247.852
8.61	248.164
8.616	249.169
8.622	248.912
8.628	249.15
8.634	245.751
8.64	248.953
8.646	250.889
8.652	248.833
8.658	250.85
8.664	250.897
8.67	250.304
8.676	249.795
8.682	249.109
8.688	248.529
8.694	251.07
8.7	250.402
8.706	250.992
8.712	251.458
8.718	250.213
8.724	249.705
8.73	249.505
8.736	244.381
8.742	247.233
8.748	247.604
8.754	247.344
8.76	250.555
8.766	249.649
8.772	247.459
8.778	247.034
8.784	248.588
8.79	247.105
8.796	250.194
8.802	250.706
8.808	247.434
8.814	252.437
8.82	250.595
8.826	250.701
8.832	250.442
8.838	250.401
8.844	248.251
8.85	250.632
8.856	249.709
8.862	249.706
8.868	251.013
8.874	249.262
8.88	247.051
8.886	248.336
8.892	244.882
8.898	247.364
8.904	248.877
8.91	246.761
8.916	245.904
8.922	246.548
8.928	247.686
8.934	248.436
8.94	248.196
8.946	247.48
8.952	248.678
8.958	247.232
8.964	245.143
8.97	244.371
8.976	245.457
8.982	246.297
8.988	247.919
8.994	245.508
9	247.157
9.006	245.492
9.012	245.192
9.018	245.454
9.024	248.16
9.03	245.659
9.036	248.321
9.042	249.729
9.048	249.927
9.054	253.205
9.06	252.942
9.066	248.756
9.072	247.311
9.078	246.744
9.084	247.209
9.09	247.015
9.096	245.085
9.102	246.764
9.108	249.603
9.114	247.473
9.12	248.75
9.126	250.419
9.132	248.796
9.138	249.029
9.144	247.065
9.15	247.799
9.156	250.467
9.162	249.114
9.168	248.04
9.174	248.627
9.18	246.141
9.186	246.84
9.192	247.695
9.198	248.811
9.204	246.9
9.21	248.602
9.216	248.786
9.222	247.712
9.228	249.007
9.234	247.389
9.24	246.151
9.246	246.587
9.252	247.446
9.258	246.271
9.264	246.828
9.27	247.351
9.276	247.16
9.282	247.069
9.288	247.57
9.294	248.337
9.3	247.077
9.306	245.671
9.312	244.963
9.318	248.051
9.324	248.026
9.33	246.456
9.336	246.143
9.342	246.21
9.348	246.772
9.354	247.009
9.36	247.311
9.366	251.127
9.372	248.98
9.378	249.228
9.384	247.594
9.39	245.263
9.396	245.308
9.402	246.969
9.408	243.304
9.414	244.051
9.42	245.328
9.426	244.796
9.432	243.9
9.438	247.178
9.444	247.049
9.45	248.278
9.456	246.861
9.462	245.088
9.468	244.563
9.474	245.103
9.48	245.459
9.486	245.668
9.492	245.371
9.498	243.705
9.504	246.001
9.51	240.574
9.516	241.608
9.522	243.545
9.528	244.211
9.534	243.766
9.54	246.147
9.546	245.461
9.552	250.176
9.558	246.595
9.564	245.111
9.57	246.006
9.576	244.93
9.582	245.659
9.588	247.814
9.594	248.367
9.6	245.631
9.606	247.803
9.612	246.435
9.618	248.061
9.624	244.39
9.63	245.905
9.636	245.069
9.642	243.46
9.648	242.818
9.654	241.226
9.66	243.302
9.666	244.113
9.672	248.143
9.678	249.875
9.684	248.04
9.69	248.894
9.696	247.219
9.702	244.426
9.708	245.026
9.714	245.638
9.72	246.956
9.726	248.539
9.732	245.112
9.738	244.691
9.744	244.136
9.75	249.397
9.756	247.415
9.762	248.139
9.768	246.724
9.774	244.274
9.78	247.573
9.786	244.704
9.792	246.004
9.798	245.533
9.804	245.424
9.81	248.544
9.816	246.566
9.822	245.046
9.828	246.786
9.834	245.54
9.84	247.47
9.846	247.472
9.852	244.718
9.858	244.171
9.864	245.47
9.87	244.283
9.876	245.636
9.882	248.278
9.888	245.862
9.894	245.356
9.9	247.73
9.906	245.958
9.912	245.805
9.918	246.658
9.924	245.939
9.93	248.613
9.936	246.534
9.942	244.607
9.948	246.329
9.954	245.39
9.96	247.221
9.966	246.997
9.972	243.832
9.978	247.351
9.984	246.67
9.99	243.145
9.996	247.437
10.002	249.208
10.008	245.295
10.014	245.928
10.02	249.021
10.026	245.183
10.032	244.642
10.038	247.265
10.044	247.148
10.05	249.579
10.056	248.247
10.062	247.059
10.068	246.18
10.074	245.075
10.08	246
10.086	246.54
10.092	244.023
10.098	244.837
10.104	244.439
10.11	247.847
10.116	246.562
10.122	248.207
10.128	247.969
10.134	248.426
10.14	248.415
10.146	249.066
10.152	248.942
10.158	250.141
10.164	248.467
10.17	250.778
10.176	248.478
10.182	247.29
10.188	247.519
10.194	246.205
10.2	245.932
10.206	246.387
10.212	246.408
10.218	248.938
10.224	246.357
10.23	246.888
10.236	245.723
10.242	246.622
10.248	244.331
10.254	247.943
10.26	248.593
10.266	247.31
10.272	247.797
10.278	248.609
10.284	246.592
10.29	248.582
10.296	247.949
10.302	247.559
10.308	247.669
10.314	247.55
10.32	248.048
10.326	246.826
10.332	246.815
10.338	248.517
10.344	247.986
10.35	247.696
10.356	248.707
10.362	249.708
10.368	246.924
10.374	246.057
10.38	249.103
10.386	247.885
10.392	249.374
10.398	250.095
10.404	247.897
10.41	249.628
10.416	248.032
10.422	248.353
10.428	249.708
10.434	245.919
10.44	248.088
10.446	250.013
10.452	247.163
10.458	246.944
10.464	247.821
10.47	248.623
10.476	249.183
10.482	250.007
10.488	247.763
10.494	248.647
10.5	250.211
10.506	251.223
10.512	247.984
10.518	250.235
10.524	248.477
10.53	248.584
10.536	251.406
10.542	249.035
10.548	248.968
10.554	248.099
10.56	247.153
10.566	250.083
10.572	251.195
10.578	249.381
10.584	249.865
10.59	246.237
10.596	248.791
10.602	247.823
10.608	245.981
10.614	248.571
10.62	246.555
10.626	245.794
10.632	248.84
10.638	107.65
10.644	67.8377
10.65	65.7725
10.656	63.0928
10.662	62.4979
10.668	61.7772
10.674	63.2594
10.68	61.1433
10.686	61.9581
10.692	63.0701
10.698	61.0389
10.704	64.3193
10.71	62.5023
10.716	62.4779
10.722	61.0541
10.728	63.4524
10.734	62.6848
10.74	61.8727
10.746	63.2086
10.752	62.9844
10.758	64.0732
10.764	61.37
10.77	61.4686
10.776	63.8336
10.782	60.7067
10.788	62.9047
10.794	62.6518
10.8	62.6365
10.806	63.1691
10.812	61.4141
10.818	60.8941
10.824	63.5949
10.83	62.6241
10.836	60.7339
10.842	63.2779
10.848	62.9343
10.854	62.7608
10.86	61.9511
10.866	62.4885
10.872	62.7524
10.878	62.2171
10.884	61.3051
10.89	61.2837
10.896	61.0845
10.902	62.3253
10.908	62.4792
10.914	62.9298
10.92	61.5922
10.926	62.8082
10.932	64.0079
10.938	62.8967
10.944	62.9872
10.95	62.0416
10.956	62.392
10.962	62.1745
10.968	62.0272
10.974	62.6422
10.98	62.3709
10.986	62.6133
10.992	62.0551
10.998	63.1102
11.004	61.7008
11.01	60.7177
11.016	61.4772
11.022	61.6076
11.028	61.6792
11.034	61.9644
11.04	61.8641
11.046	63.0542
11.052	61.5547
11.058	61.792
11.064	62.0238
11.07	63.5312
11.076	60.6465
11.082	63.0626
11.088	61.6851
11.094	62.3837
11.1	61.9993
11.106	63.0032
11.112	62.3433
11.118	63.2229
11.124	62.8326
11.13	61.3871
11.136	62.9665
11.142	62.1913
11.148	62.3134
11.154	62.3328
11.16	61.0924
11.166	63.0876
11.172	60.7796
11.178	62.7148
11.184	62.9589
11.19	60.9917
11.196	62.0305
11.202	62.1321
11.208	61.4367
11.214	62.3377
11.22	63.2126
11.226	60.0722
11.232	61.9422
11.238	62.0353
11.244	61.9685
11.25	62.5411
11.256	61.1583
11.262	61.3406
11.268	62.0822
11.274	62.4127
11.28	61.9464
11.286	63.1749
11.292	63.1657
11.298	60.4957
11.304	63.0292
11.31	63.0245
11.316	62.9245
11.322	63.7939
11.328	62.6842
11.334	60.7165
11.34	62.1965
11.346	62.1265
11.352	62.1572
11.358	64.1722
11.364	62.5627
11.37	62.9553
11.376	62.4358
11.382	61.8196
11.388	63.428
11.394	63.2584
11.4	62.0466
11.406	60.6365
11.412	60.917
11.418	61.0868
11.424	61.9915
11.43	62.6647
11.436	61.814
11.442	62.7758
11.448	63.0399
11.454	62.3271
11.46	63.1278
11.466	62.3011
11.472	61.0396
11.478	63.8926
11.484	61.5983
11.49	61.7456
11.496	61.9326
11.502	63.2221
11.508	61.9782
11.514	61.7906
11.52	61.5795
11.526	61.1134
11.532	63.7123
11.538	61.7988
11.544	61.8177
11.55	63.0445
11.556	61.476
11.562	64.2958
11.568	62.0584
11.574	62.2754
11.58	62.6847
11.586	60.9686
11.592	60.7495
11.598	64.3479
11.604	62.099
11.61	62.106
11.616	63.7405
11.622	63.0335
11.628	61.9964
11.634	63.724
11.64	60.9987
11.646	63.6463
11.652	62.4093
11.658	62.1819
11.664	63.5815
11.67	62.5255
11.676	61.3746
11.682	64.2902
11.688	61.8146
11.694	61.6663
11.7	62.9175
11.706	63.6406
11.712	62.0849
11.718	63.3165
11.724	60.0409
11.73	61.9632
11.736	63.0399
11.742	61.8084
11.748	62.078
11.754	63.1441
11.76	61.6349
11.766	61.9679
11.772	63.2788
11.778	61.8454
11.784	62.8666
11.79	62.3103
11.796	61.713
11.802	62.7271
11.808	61.9094
11.814	63.1119
11.82	63.7599
11.826	62.4374
11.832	60.5033
11.838	64.0775
11.844	62.5583
11.85	62.9531
11.856	62.6244
11.862	61.2925
11.868	61.2654
11.874	63.1557
11.88	61.4617
11.886	61.3329
11.892	62.6751
11.898	62.2928
11.904	61.935
11.91	63.1286
11.916	63.4172
11.922	61.9832
11.928	63.0881
11.934	63.2896
11.94	63.0805
11.946	63.4289
11.952	62.2626
11.958	62.8836
11.964	62.877
11.97	62.3199
11.976	63.363
11.982	63.3326
[truncated: 48,002 more rows]

## Sheet: Fig S6_waterEtOH
Water volume fraction	Localizations per frame per square micron	Intensity per localization
0	4.21021	178.046
0.047619	1.51855	145.27
0.0909091	1.02402	134.586
0.130435	0.761719	123.015
0.166667	0.655823	109.243
0.2	0.726929	107.318

## Sheet: Fig S5
	Dark time	5 min	10 min	20 min	40 min
		Photons per um2 per s
		27303.1	45906.2	55527.5	86834.8
		26079.2	43859.4	54562.3	86926.9
		25630	42847.7	53680.4	86728.6
		25221.1	42392.1	53051.1	85349.8
		24795.9	41974.4	52788.7	84984.3
		24560.6	41431.5	52609.8	84231.9
		24187.1	41271.9	52209.9	83430.3
		23637.3	41400.6	51504.5	82539.8
		23673.1	41072.2	51518	82436.5
		23526	39825.1	51409.1	81717.9
		23159.4	39711.2	50765.2	80984.6
		23094.6	39340.1	50418.1	80212.7
		22994.4	39183.9	50087.8	79004.9
		22856.1	38795.3	49581.5	78560
		22727.1	38626.6	48685.6	78214.9
		22174.5	37831.7	48923.9	77482.8
		22220.6	38054.1	48625.3	76574.8
		22076.5	37917.4	47917.5	75931.4
		21860.3	37863.6	47422.8	75115.9
		21793	37474.7	47174.9	74779.2
		21617.5	37054.6	46830.3	74181.2
		21400.4	36932.4	46513.3	73126.1
		21054.6	36527.9	46437.2	72323.1
		20992.7	36353.7	45852.5	71957.8
		20656.7	36388.1	45293.7	71398.9
		20792.6	35683.1	44887.4	70578.2
		20917.7	35933.2	44217	70221.7
		20733.2	35645.9	44237.3	69607.5
		20516.7	35083.6	43775.5	69034.8
		20396.4	34564.8	43637.2	68737.6
		20085	34519.3	43278.4	68023.8
		20246.4	34371.5	42916.9	67412.3
		19883.3	34075.5	42517.6	66787.2
		19581.5	33912	42438.9	66126.7
		19694.8	33832.1	41789.3	65360.4
		19567.2	33455.3	41493.2	64877.3
		19361.6	33168.3	41329.2	64364.2
		19561.8	32795.1	41399.1	64100.1
		19542.2	33012.2	40620.1	63709.8
		19166.3	32561.3	40536.8	63266.6
		19171.1	32130	40202.9	62535.1
		19096.8	32251.1	39658.3	61938.2
		18948.8	31868.7	39496.6	61797.5
		18657.3	31895.6	39100.1	61322.9
		18459	31707.4	38678.8	60427.2
		18401.5	31625.3	38226.9	60257.4
		18428.7	31298.1	38187.3	59927.3
		18106.8	31175.2	38182.1	59388.9
		17860.5	30896.5	37560	58788.5
		18006.1	30911.2	37104	58743.8
		17838.5	30206.3	36603.8	58230.3
		18004.9	30100.2	36508.9	57728.6
		18038.8	29823.8	36192.1	57509.1
		17812.3	29872.7	36428.7	56961
		17667	29640.6	35953.9	56767.1
		17683	29395.1	35583.9	56365.8
		17415.7	29250.7	35377.4	56070.4
		17601.9	28833.2	35238.1	55847.9
		17320.3	28961.8	35077.4	55292.3
		17265.4	28620.5	34714.5	54897.9
		17292	28196.9	34640.4	54821.3
		16966.7	28309.5	34156.8	54047.7
		17047.8	28205.8	33819.7	53821.4
		16971.3	27944.3	33797.3	53463.2
		16858.5	27817.5	33277.1	53315.9
		16891.9	27790.7	32809.5	52932.5
		16576	27973.1	32632.6	52484.3
		16413.5	27792.5	32770.7	52218
		16463	27388.5	32818.8	52066.4
		16505.4	26912.8	32243.8	51711.1
		16174	26679.4	31995	51250.5
		15904.4	26664.3	31650.3	50907.1
		15801.6	26727.3	31679.1	50927.8
		16001.3	26395.6	31570.7	50588.4
		15780.4	26322.9	31581.6	50135.6
		15715.7	26181.2	31470.8	49972.7
		15636.4	26029.3	31117.1	49412.8
		15646	26024.9	30628	49336.9
		15483.5	25940.6	30298.6	49114.8
		15415.9	25464.2	30159.2	48791.4
		15630.7	25152.2	30088.6	48663.5
		15388.2	25195.5	29752.9	48348.2
		15507.1	25256	29547.5	48062.8
		15318.6	25083.6	29260.7	47620.9
		15344.6	24911.4	29428.3	47467.5
		15312.5	24928.8	29205.2	47294.4
		15252.9	24493.5	29145.6	46868.2
		15128.5	24346.6	28912.4	46865
		14967.7	24276.8	28681.5	46650.3
		14974.5	24207	28568.7	46505
		14898.9	24084.3	28615.4	46361
		14857.6	23662	28115.2	46129.9
		14831.5	23787.9	28065.2	45875.7
		15022.7	23720.3	27798.1	45510
		14849	23562	27907.4	45322.8
		14517.5	23511.2	27367.8	45230.1
		14561.8	23238.9	27171.3	44921.6
		14366.3	23263.1	27257	44721.1
		14345.1	22886.5	27090.7	44741.7
		14172.1	22847.2	26803.2	44287.6
		14108.1	22431.9	26555.1	43751.9
		14349.4	22206.2	26447.2	43506.3
		14182.2	22371	26489.5	43134.9
		14106.9	22413.7	26441.6	43205
		14175.5	22340.7	26308.3	43304.2
		14023.4	21910.1	26261.4	42881.1
		14001.3	21819.3	25968.7	42514.7
		13765.1	21993.6	25782.3	42277
		13829.6	21552.6	25657.2	42726.3
		13876.6	21376.9	25451.3	42268.4
		13825	21372.1	25211.7	41665.8
		13749.6	21189.3	25152.8	41255.2
		13760.3	20770.9	24996.9	41146.6
		13670	20683	24747.3	41001.3
		13526.4	20758.7	24691.2	40593
		13248.9	20740	24301.8	40492.9
		13180.9	20682.7	24280.9	40302.4
		13376.7	20553.4	24297.7	40500
		13281	20696.4	24334.8	40044.2
		13098.7	20509.7	24028.5	39663.9
		13110	20225	23920	39743.7
		12908.1	20107.9	23673.7	39423.7
		12972.9	20167.3	23755.7	39199.6
		12849.3	20179	23717.1	39025.1
		12749.5	19663.4	23460.3	39105.1
		12640.7	19714.6	23454.1	38851.3
		12736.7	19763.7	23321.7	38391
		12631.9	19360.6	23390	38348.3
		12508.2	19255.5	23598.4	38170.5
		12518	19336.8	23214.3	38010.7
		12523.9	19221.7	23113.7	37864.7
		12371.7	19186.8	22915.2	37911.5
		12608.9	19080.5	22533.9	37756.2
		12537.4	18948.7	22752.1	37681.3
		12359.7	18798.4	22566.7	37469.5
		12281.8	18810.2	22391.3	37249.4
		12278.6	18938.9	22417.3	37031.3
		11974.2	18791.1	22042.4	36834.8
		12093.5	18509.5	22119.9	36374.5
		12069.3	18504.2	22154.2	36221.4
		11965.2	18380.7	21919	36151.1
		11924.5	18297.3	21820.6	36102.1
		11989.1	18238.9	21716.5	35793.7
		11798.1	18079.6	21621.4	35629.7
		11723.1	17854.8	21298.1	35595.7
		11496.7	17949.9	21087.2	35663.6
		11552.4	18015.1	20971.1	35452.5
		11671.4	17962	20842.1	35121.1
		11737.1	17667.4	20782.6	35007.8
		11722.1	17632.1	20553.9	34686.4
		11536.3	17516.3	20705.9	34632.9
		11382.6	17282.4	20676.2	34566
		11372.6	17206.6	20608.2	34470.2
		11277.9	17297.5	20702.2	34490.7
		11392.4	17236.7	20366.6	34145.8
		11196.5	17081.5	20112.4	33999.2
		11194.4	16869.4	19859.1	33604.5
		11287.2	17015.3	19823.6	33671.4
		11082.6	16975.1	19897.3	33480.7
		10988.1	16935.2	19887.8	33397.7
		10951.1	16777	19666.5	33207.5
		11000.9	16694.7	19855.3	32714
		11060.3	16346.2	19699.3	32875.6
		10889.9	16485.8	19806.1	32786.8
		10768.8	16416.1	19457.2	32548.2
		10802.5	16342.5	19355.2	32431.5
		10676.5	16321.2	19292.5	32327.5
		10504.8	16288.4	19029.9	32424.7
		10610.1	16135.4	18955	32153.9
		10883.3	16351.7	18926.7	32108.2
		10857.5	16360.4	18839.4	32120.8
		10823.7	16146.2	18774.2	32002.1
		10662.6	16036.2	18537.8	31988
		10697.4	15941.8	18437.4	31750.3
		10659.2	15772.3	18437.6	31665.2
		10575.3	15675.9	18440.7	31577.1
		10563.3	15690.2	18399.7	31119.2
		10542.7	15687.4	18307.5	31312.1
		10493.2	15265.2	18258.8	31150.7
		10461.9	15621.6	18138.9	30964.5
		10115.7	15411.8	18167.8	30807.6
		10135.6	15345.1	17899.7	30625.6
		10183.4	15371.1	18041.7	30529.8
		10198.2	15301.7	17985.9	30302.9
		10176	15272.9	17791.6	30230.7
		10072.4	15107.1	17792.6	29979.4
		10103.1	15204.2	17627	29857.5
		9993.39	14954.9	17722.5	29928
		9960.2	14843	17622.3	29704.4
		10120.2	14847.7	17561.5	29562
		10006.1	14885.7	17279.8	29438.1
		9829.76	14675.7	17377.2	29237.6
		9618.72	14534	17427.5	29303.1
		9696.73	14631.3	17178.2	29260.5
		9713.81	14702.5	17153.2	29169
		9749.03	14669.3	16967.5	29239.5
		9697.18	14577.6	16922.1	29043.7
		9643.3	14535.9	16903.4	28943.6
		9556.04	14461.4	16809.4	28878.7
		9568.99	14457.4	16780.8	28619.2
		9583.81	14388.9	16540.9	28596.2
		9479.25	14324.8	16471.3	28517.1
		9605.56	14260.6	16596.4	28305.9
		9789.34	14264	16708.3	28322.1
		9482.12	14231.5	16538.7	28361.4
		9457.73	14295.2	16579.2	28000.3
		9403.55	14154.9	16478	27647.1
		9558.79	14198.7	16358.1	27878.7
		9293.74	14099.8	16464.7	27546.2
		9281.87	14106.5	16190	27504.1
		9246.47	13830.4	16078.2	27480
		9217.16	13744.1	16217	27415
		9348.04	13685.8	15963.8	27242.8
		9096.26	13748.1	15940.1	27273.7
		9082.42	13508.2	15955.8	27233.6
		9197.5	13301.4	15844.9	27164.8
		9089.77	13396	15662.7	26880.2
		9077.15	13463.6	15560.6	26618.9
		9016.82	13406.9	15596.1	26611.3
		9117.64	13304.3	15476.3	26602.5
		8966.59	13279.4	15399.7	26495.3
		8937.74	13326.4	15392.9	26340.4
		8954.61	13217	15209.7	26147.8
		9101.74	13133.6	15239.9	26097.8
		8976.01	13119	15311.8	26104.3
		8827.08	12860.5	15329.3	26111.2
		8870.68	12918.6	15237.1	25902
		8823.6	13003.2	14956.3	25818.8
		8477.14	12903.3	14928.6	25803.7
		8672.37	12830.6	14774	25547.9
		8609.51	12843.1	14707.6	25437.1
		8652.26	12712.9	14765	25305.3
		8709.88	12708.8	14694.5	25065.2
		8754.13	12503.6	14782.9	24929.3
		8640.14	12411.1	14640.8	25040.7
		8365.42	12405.5	14600.5	24955.8
		8369.61	12439.9	14410.3	24772.3
		8363.73	12422.7	14555.3	24644.7
		8476.73	12259.2	14414.9	24584.9
		8488.74	12368.6	14496.9	24463.3
		8391.64	12453.2	14311	24329.5
		8398.1	12357	14554.1	24291.3
		8243.18	12194.4	14183.1	24179.2
		8359.84	12022.6	14006.3	24050.1
		8428.12	12169.5	14122.9	23970.7
		8448.92	12217.1	14055.2	23935.6
		8305.18	11974	14053.4	23908.8
		8252.19	12045.4	14082	23989.1
		8408.94	11976	14149.3	23852.6
		8222.49	11953.5	13966.7	23729.3
		8364.29	11781.3	13860.5	23852.1
		8234.65	11852.3	13805.1	23494.6
		8178.13	11871.2	13802.2	23474.7
		8077.21	11854.8	13708	23622.9
		8108.06	11832.9	13552.7	23449.8
		8033.83	11667.9	13510.9	23513.2
		8032.25	11733.4	13408.2	23490.1
		8154.67	11808.2	13410.9	23274.2
		8156.12	11767.4	13331.7	23269.6
		8098.3	11744.8	13147.2	23411
		8142.45	11818.3	13224.6	23323.8
		8131.44	11714.2	13377	23242.6
		8181.64	11714.2	13090.8	22961.3
		8110.99	11575.4	13240.5	22994.6
		8008.08	11576.6	13153.6	22944.7
		7851.21	11445.2	13210.5	22821.2
		7698.46	11471	13103.6	22865.8
		7652.09	11344.4	13059.9	22876.4
		7613.41	11270.8	12883.4	22758.4
		7710.5	11178.8	12876.4	22671.2
		7702.31	11344.7	12932.4	22592.9
		7758.34	11441.3	12802.2	22503.8
		7752.91	11093.5	12868.8	22409.7
		7764.72	11060.2	12841.7	22521.1
		7683	11125.9	12772.6	22208.2
		7663.19	11125.9	12838.4	22190.6
		7778.41	11004.2	12905.6	22133.5
		7799.12	10968	12732.3	22140.7
		7645.68	10830.8	12586.6	22123.5
		7665.9	10887.6	12428.9	21993.6
		7682.23	10918.3	12645.5	21863.7
		7793.3	10920.1	12601.4	21835.4
		7531.67	10661.6	12421.8	21704.5
		7367.57	10801.2	12408.4	21806.3
		7509.41	10803.6	12388.9	21659.2
		7442.15	10868	12387.2	21422.6
		7539.87	10604.7	12239.1	21413.5
		7483.66	10622.6	12289.7	21443.1
		7546.73	10787.3	12350.4	21351.8
		7548.91	10591.6	12334.6	21056
		7637.1	10523.6	12097.4	21250.8
		7641.58	10452.3	12136.8	21310.6
		7653.47	10216.5	12051.8	21253
		7398.71	10405.7	12006	21240.7
		7389.48	10462.7	11926.6	20970.9
		7353.66	10505.7	11837.3	21043.5
		7368.03	10508.6	11989.1	20935.8
		7189.79	10464.2	11943.1	20790.1
		7200.51	10319.3	11949.7	20822.3
		7286.06	10321	11824.1	20573.9
		7094.34	10196	11838.2	20598.1
		7178.29	10275.9	11638.3	20608.7
		7115.81	10360	11517.3	20546
		7201.17	10196.6	11723.2	20399.5
		7050.3	10181.4	11627	20279.7
		7042.66	10134.8	11567.4	20279.3
		7161.46	10211.8	11573.5	20103.3
		7214.77	10108.7	11522.8	20244.6
		7124.9	10177	11557	20308.6
		7047.5	10083	11739.9	19844.2
		7089.46	9978.85	11387.6	20003.6
		7052.55	9992.12	11386.6	20197.2
		6942.97	10100.6	11398.9	20021.4
		6947.76	10080.5	11372	19959.1
		7046.39	10008.3	11394.9	19772.6
		7010.85	10023.7	11393.1	19702.6
		6990.52	9968.98	11261.3	19607.2
		6888.68	9878.4	11384.2	19493.2
		6973.62	9818.58	11385.9	19601.5
		7003.88	9831.26	11267.9	19601
		6867.67	9897.05	11182	19449.5
		6735.52	9812.01	11079.5	19421.1
		6865.05	9705.46	11079.6	19612.5
		6827.72	9717.71	11102.8	19696.5
		6713.83	9690.04	11136.4	19511.9
		6725.51	9687.71	11056.5	19221.1
		6663.68	9715.57	11131.8	19110.3
		6653.23	9725.37	11150.1	19105.7
		6611.44	9642.02	11036.9	19067.2
		6633.22	9481.98	11090.1	19016.9
		6688.89	9311.11	11125.4	19013.2
		6529.64	9237.42	11030.3	19008.3
		6513.42	9383.71	10877.1	18954.4
		6652.79	9546.93	10882.1	18799
		6635.42	9537.31	10766.4	18805.9
		6566.56	9188.5	10833.7	18702
		6474.84	9304.25	10847	18603.8
		6441.04	9226.46	10715.3	18452.5
		6444.86	9178.28	10808.7	18403.3
		6451.93	9214.55	10702.4	18391.8
		6650.06	9174.77	10760.6	18391.1
		6517.06	9253.13	10643.4	18314.9
		6485.85	9409.71	10547.1	18267.4
		6394.65	9217.74	10506.6	18169.8
		6458.77	9234.07	10521.8	18043.1
		6462.7	9284.93	10414.9	18267.8
		6386.93	9122.14	10405.7	18118.4
		6535.58	9090.49	10385.9	18005.4
		6379.3	9128.02	10377.4	18030.4
		6336.44	9155.34	10266.1	18039.7
		6407.39	9000.7	10310	18041.5
		6411.7	9188.36	10372.6	17942
		6299.63	9024.8	10277.3	17963.8
		6308.36	8916.96	10156.6	18078.4
		6144.31	8924.99	10153.3	18107.7
		6113.41	8785.05	10267.6	17822.3
		6231.44	8969.38	10022.9	17977.3
		6314.03	8869.49	10087.1	17642.4
		6202.45	8950.62	10196	17497.9
		6311.42	8868	10114.1	17531.6
		6253	8761.39	10007.6	17294.5
		6128.57	8811.42	10045.8	17441.1
		6309.53	8696.05	10135.6	17185.5
		6337.75	8786.06	9964.31	17241.9
		6337.37	8758	9879.06	17267.6
		6185.54	8673.93	9910.52	17110
		6177.06	8616.52	10047.6	17234.9
		6161.78	8685.44	9946.5	17049.3
		6155.47	8567.03	9931.09	17218
		6142.24	8510.62	9754.66	17127.6
		6084.76	8577.17	9753.31	16993.8
		6104.32	8567.2	9751.73	17008.5
		6004.37	8491.37	9899.18	17084.2
		6104.51	8477.55	9794.67	17056.1
		6158.43	8548.75	9748.99	16985.9
		5955.58	8516.11	9709.27	16971
		5971.21	8490.94	9655.44	17047.2
		6017.22	8389.76	9632.48	16844.9
		5881.87	8381.74	9668.2	16675.9
		5822.01	8490.73	9667.68	16701.2
		5846.13	8399.68	9635.3	16671.6
		5862.15	8333.01	9552.92	16766.1
		5921.23	8269.25	9530.74	16728.7
		5911.64	8287.65	9597.88	16534.9
		5950.49	8271.02	9600.54	16585.5
		5983.82	8331.55	9544.49	16633.8
		5916.59	8346.91	9455.84	16494.5
		5984.79	8283.07	9403.61	16352.1
		6028.71	8260.62	9407.03	16383.6
		5922.02	8197.38	9348.39	16349.9
		5896.63	8189.09	9343.49	16218.8
		5890.3	8163.97	9237.12	16153.2
		5775.3	8251.58	9390.85	16247.5
		5853.57	8191.93	9258.32	16084.5
		5987.32	8154.5	9316.65	16225.1
		5823.29	8180.72	9295.22	16073.7
		5796.37	8124.53	9278.37	16034.5
		5752.07	8130.29	9304.93	16016.4
		5840.18	8118.76	9018.52	15972.7
		5668.89	8112.82	9027.34	16071.9
		5664.08	8058.13	9037.26	16084
		5774.71	8143.89	9254.69	15920.6
		5700.87	7987.71	9131.84	16007.7
		5673.12	8056.84	9066.09	15990.7
		5572.36	7959.69	9030.79	15955.8
		5659.49	7995.62	9004.64	15914
		5646.3	7992.63	9053.84	15867.4
		5765.49	7836	9111.64	15763.4
		5581.38	7823.49	9002.22	15875.2
		5657.76	7923.97	8929.23	15756
		5597.86	8002.8	8891.58	15697
		5557.12	7997.63	8950.69	15560
		5623.81	7926.23	9077.84	15505.5
		5575.51	7812.66	8994.16	15288.2
		5589.44	7965.75	8889.96	15324.5
		5667.87	7811.28	8881.93	15384.6
		5601.21	7889.5	8854.79	15454.9
		5645.2	7870.06	8794.24	15422
		5615.95	7792.11	8836.88	15372.6
		5601.47	7628.31	8817.06	15340.5
		5638.72	7661.66	8704.13	15222.4
		5601.91	7596.77	8733.35	15178.8
		5503.22	7660.73	8663.35	15060.2
		5520.14	7728.87	8579.02	15161.2
		5548.57	7778.44	8625.87	15210.3
		5515.89	7686.12	8720.62	15171.5
		5434.54	7643.74	8611.78	15061.2
		5497.96	7611.34	8654.55	15039.2
		5587.97	7616.71	8608.37	14975.6
		5557.09	7723.96	8519.2	14894.7
		5571.44	7568.71	8430.77	14760.4
		5372.3	7497.76	8526.32	14898.9
		5429.26	7635.88	8338.94	14803.4
		5350.55	7517.41	8398.44	14713.2
		5507.62	7419.41	8420.17	14592.2
		5494.72	7392.12	8425.07	14555.4
		5489.88	7516.57	8412.61	14555.2
		5482.14	7527	8503.82	14437.8
		5598.41	7501.97	8516.47	14590.5
		5528.42	7394.1	8468.63	14698.5
		5478.45	7414.89	8399.33	14564.2
		5491.66	7366.48	8378.4	14556.3
		5388.58	7337.99	8260.38	14321.2
		5280.4	7442.81	8266.13	14468.2
		5347.57	7498.38	8395.96	14570.7
		5332.09	7430.33	8369.14	14176.9
		5374.51	7418.16	8258.22	14252
		5403.55	7356.81	8382.17	14226.4
		5278.51	7330.72	8421.39	14187.1
		5247.41	7383.95	8344.53	14207
		5347.55	7351.89	8243.16	14244.4
		5294.25	7398.98	8168.55	14183.2
		5371.19	7366.93	8151.34	14289.1
		5247.79	7299.51	8217.92	14187.9
		5344.53	7292.35	8174.75	14077.8
		5320.53	7401.98	8247.15	14127.7
		5371.8	7248.99	8092.19	14067.5
		5308.95	7165.56	8082.6	14031.5
		5202.61	7160.72	8186.93	13870.3
		5175.3	7190.37	8161.98	13854
		5175.49	7186.61	8081.27	13778.7
		5239.67	7075.31	8071.23	13896.4
		5238	6931.97	8030.1	13926.1
		5146.98	7021.12	8114.93	13788
		5303.59	6994.83	8081.82	13710.1
		5186.37	7117.16	8090.34	13757.7
		5189.36	7119.44	8090.4	13735.2
		5147.62	7000.45	7986.25	13690.8
		5144.79	7111.83	7816.52	13704.4
		5234.79	7071.35	7815.59	13682.9
		5232.59	7002.38	7792.76	13723.6
		5249.72	7070.83	7930.11	13676.6
		5155.07	6960.15	7884.98	13603
		5187.14	6903.07	7761.37	13607.8
		5209.51	6948.41	7859.6	13648.7
		5088.66	7007.43	7800.35	13652.1
		5107.49	6919.82	7802.41	13632.8
		5092.19	6845.45	7772.83	13559.7
		5012.3	6721.08	7712.69	13580.8
		4960.34	6715.02	7768.71	13428.3
		5002.4	6815.19	7625.94	13460
		5164.53	6798.92	7619.73	13466.7
		5009.78	6767.66	7555.61	13568.6
		5022.25	6833.36	7646.31	13494.5
		5073.62	6822.83	7616.89	13287.4
		5103.19	6762.72	7639.82	13348.2
		4987.16	6705.88	7609.61	13388.2
		5059.61	6835.32	7681.84	13259.6
		5069.6	6709.1	7545.93	13299.4
		5009.92	6731.96	7574.32	13263.1
		5101.77	6588.97	7487.87	13155.5
		5049.86	6660.34	7526.38	13161.2
		5030.53	6637.48	7545.38	13089
		5035.76	6655.7	7682.56	13117.5
		5137.58	6666.74	7591.31	13159.6
		5086.81	6678.01	7547.84	13262.9
		5051.76	6677.66	7535.4	13171.5
		5025.86	6667.77	7636.8	13109.2
		4955.25	6577.16	7682.72	13076.8
		4989.4	6639.98	7656.73	13132.7
		4945.45	6582.74	7601.23	13033.4
		4933.31	6506.47	7582.52	12902.6
		5008.91	6485.57	7541.24	12850
		4994.8	6550.99	7500.84	12923.2
		4887.37	6460.7	7551.32	12884.3
		4991.04	6576.16	7493.98	12854.5
		4927.88	6600.74	7549.08	12882.7
		4964.7	6546.2	7540.32	12799.4
		4916.97	6583.28	7433.48	12790.7
		4866.21	6642.48	7420.4	12910.5
		4876.26	6531.38	7467.06	12930.9
		4832.22	6474.08	7465.32	12890.4
		4919.32	6410.3	7381.27	12763.6
		4898.44	6415.89	7333.34	12687.1
		4887.48	6493.28	7380.49	12658.1
		4855.87	6508.53	7451.93	12555.9
		5020.08	6414.24	7384.46	12718.1
		4909.9	6476.76	7280.15	12498.5
		4987.41	6378.04	7313.67	12550.6
		4902.4	6365.17	7372.35	12643.3
		4915.42	6360.11	7335.02	12555.3
		4928.2	6314.23	7317.85	12457.7
		4898.78	6379.81	7317.76	12498.1
		4886.84	6262.48	7257.75	12413.4
		4917.82	6300.35	7293.86	12310.4
		4775.51	6217.84	7307.58	12345.1
		4741.27	6285.6	7262.41	12342.5
		4852.61	6207.23	7194.12	12153.1
		4881.38	6286.78	7126.21	12190.8
		4768.15	6306.36	7128.47	12222.9
		4869.29	6200.9	7157.11	12252.5
		4781.5	6188.04	7109.68	12276.9
		4699.99	6233.83	7140.78	12255.1
		4704.96	6187.8	7055.36	12253.1
		4704.55	6232	7058.57	12134.5
		4779.43	6215.32	7029.24	12153.3
		4743.23	6214.16	7046.17	12104
		4760.95	6223.67	7168.99	12012.7
		4693.3	6204.62	7065.82	12036.7
		4636.7	6185.7	6971.21	11968
		4686.16	6171.5	6991.75	12017.6
		4797.82	6214.71	7020.61	12057.6
		4695.24	6121.4	6958.01	12123.7
		4635.34	6111.26	6969.53	11995.6
		4610.89	6057.34	7033.07	11955.2
		4625.21	6236.06	6899.34	11916
		4730.35	6130.72	6918.46	11965.7
		4730.39	6022.86	6936.74	11964.1
		4737.98	5950.87	6910.49	11903.2
		4647.78	5979.58	6975.75	11890.8
		4539.05	6081.08	6998.46	11738.6
		4587	6164.02	6943.01	11744.2
		4632.82	6095.27	7011.57	11756.2
		4541.82	6040.98	6882.34	11722.9
		4609.2	5974.43	6854.43	11803.6
		4502.15	5972.8	6840.53	11798.7
		4598.28	6006.19	6862.62	11642.4
		4646.2	6094.94	6847.01	11655.2
		4637.03	6061.49	6858.21	11667.1
		4662.35	5964.78	6896.9	11698.2
		4556.12	5970.18	6865.76	11643.9
		4644.57	5923.29	6888.7	11724.3
		4632.86	5959.28	6788.18	11657.3
		4527.99	5824.26	6779.07	11574.9
		4539.43	5879.6	6672.48	11617.4
		4613.06	5891.76	6622.02	11520.7
		4446.9	5886.44	6610.5	11545.6
		4483.89	5855.55	6551.3	11560.4
		4568.54	5850.52	6502.23	11375.7
		4643.78	5830.45	6593.26	11460.4
		4513.55	5860.35	6543.74	11426.6
		4526.26	5861.27	6591.59	11404.9
		4583.66	5879.67	6628.47	11337
		4624.91	5895.82	6655.5	11391.4
		4501.41	5863.02	6678.05	11348.3
		4425.39	5870.19	6657.8	11409.3
		4443.03	5827.16	6627.99	11270.1
		4499.09	5882.91	6602.09	11326.2
		4551.73	5807.09	6574.96	11401.7
		4496.58	5797.28	6586.28	11310.8
		4490.13	5873.62	6580.58	11243.8
		4354.3	5937.28	6550.12	11327.4
		4354.58	5908.35	6535.82	11221.4
		4544.47	5845.06	6492.69	11151.9
		4394.54	5789.53	6418.35	11246
		4446.21	5837.42	6407.61	11276.3
		4407.19	5834.66	6333.29	11114.5
		4495.3	5858.31	6294.26	11249.9
		4484.16	5813.45	6379.87	11267.9
		4468.77	5743.32	6444.61	11183.8
		4491.92	5803.45	6487.98	11143.6
		4428.22	5754.09	6508.1	11083.6
		4290.13	5772.34	6465.21	11050.7
		4363.92	5857.36	6453.36	11026.2
		4442.27	5683.5	6498.05	11031.1
		4405.32	5672.45	6485.91	11134
		4395.92	5651	6494.15	11047.3
		4349.72	5691.63	6468.42	11065
		4338.18	5680.68	6431.65	11065.1
		4321.01	5782.31	6425.32	11137.5
		4314.82	5685.76	6466.22	11036.6
		4353.95	5730.28	6404.99	10926
		4428.29	5623.66	6353.57	10899.8
		4428.65	5722.45	6317.23	10918.8
		4288.19	5668.05	6282.95	10957.9
		4361.45	5631.99	6277.88	10990.8
		4266.91	5631.03	6214.58	10859.8
		4232.73	5559.97	6248.95	10818.3
		4268.04	5551.32	6241.28	10871
		4265.54	5569.83	6132.08	10778.7
		4223.82	5536.95	6135.99	10879.8
		4270.93	5634.16	6197	10819.1
		4223.84	5638.01	6176.6	10754.9
		4235.04	5575.39	6130.08	10634.5
		4243.66	5549.71	6085.89	10556.2
		4229.32	5593.43	5988.97	10529.1
		4277.07	5414.97	6082.23	10580.5
		4226.34	5435.34	6119.83	10516.7
		4229.2	5478.4	6123.53	10498.5
		4249.79	5427.22	6207.46	10538.5
		4239.93	5487.74	6192.72	10395.3
		4231.85	5467.81	6135.37	10499.3
		4199.04	5393.49	6162.52	10556
		4224.25	5382.36	6111.61	10425.6
		4255.89	5464.72	6122.18	10542.9
		4192.39	5438.77	6134.99	10454.1
		4134.13	5377.79	6107	10452.8
		4089.35	5434.79	6050.56	10407
		4058.72	5383.25	6092.57	10320.6
		4170.71	5301.26	6113.33	10265.8
		4135	5351.67	6177.83	10344.9
		4053.19	5363.14	6024.29	10246.4
		4156.75	5458.87	6017.61	10291.5
		4142.85	5308.55	6026.62	10267.3
		4070.64	5256.71	6040.03	10264.4
		4100.06	5373.64	6038.72	10321.5
		4104.91	5373.62	6021.54	10277.3
		4112.82	5400.26	5985.89	10361
		4117.2	5329.13	6000.9	10282.2
		4257.65	5419.44	5878.05	10291.8
		4218.99	5331.07	5885.75	10269.4
		4074.12	5437.34	5895.89	10252.2
		4110.22	5407.46	5948.36	10178.6
		4032.19	5353.53	5857.59	10209.8
		4074.68	5391.31	5828.84	10252.1
		4116.57	5305.59	5830.78	10284.5
		4152.92	5250.56	5836.46	10190
		4101.43	5210.34	5765.65	10122
		4072.1	5222.66	5845.73	10157.3
		4142	5266.03	5784.57	10074.5
		4147.82	5318.36	5802.38	10019.7
		4154.97	5275.18	5843.69	9946.69
		4132.42	5278.68	5850.46	10046.3
		4072.63	5157.17	5799.57	10106.7
		4038.46	5221.82	5832.3	10127.3
		3947.74	5171.8	5808.39	10090
		4040.51	5206.57	5776.95	10071.5
		4082.83	5123.98	5771.71	10092.5
		4063.26	5193.24	5874.61	9981.97
		4019.08	5205.1	5882.77	9857.49
		4008.95	5143.45	5807.05	9797.68
		3987.23	5042.78	5789.97	9789.39
		3888.13	5089.86	5744.55	9750.37
		3913.38	5116.6	5792.23	9762.36
		3982.34	5054.11	5719.1	9787.71
		3999.06	5052.56	5762.65	9889.22
		3981.34	5044.8	5736.44	9931.38
		3969.3	5156.63	5674.39	9860.93
		3980.23	5083.99	5628.22	9859.92
		3988.38	4976.56	5694.45	9826.9
		4049.89	5016.93	5743.36	9672.61
		4062.04	4964.2	5687.8	9730.83
		4013.78	4952.51	5751.72	9639.18
		3994.7	4916.47	5762.63	9594.07
		4017.92	4988.01	5740.47	9621.38
		3958.68	4977.42	5657.11	9672.42
		3977.52	5022.11	5676.48	9611.21
		3931.38	5015.06	5719.92	9587.9
		3924.4	5037.1	5692.03	9572.18
		3922.18	5034.11	5596.76	9577.8
		3871.19	5005.87	5570.66	9721.9
		3880.43	5018.08	5633.94	9656.44
		3915.93	5013.5	5662.83	9689.59
		3963.35	4939.03	5559.29	9692.07
		3933.01	4995.66	5523.35	9613.1
		3894.67	5008.32	5648.63	9567.22
		3886.21	5022.32	5484.34	9530.6
		3888.23	4996.58	5529.6	9561.47
		3938	5057.41	5516.18	9524.43
		3889.97	4978.45	5515.81	9563.06
		3984.13	4934.96	5504.55	9589.01
		3908.75	4883.54	5532.47	9461.87
		3804.92	4922.09	5414.07	9394.89
		3846.3	4996.26	5539.64	9354.59
		3866.08	4943.91	5464.08	9555.31
		3843.63	4911.87	5356.88	9430.84
		3904.39	4824.66	5480.48	9329.86
		3862.92	4737.69	5455.99	9301.24
		3787.44	4838.49	5429.16	9264.89
		3861.14	4851.37	5417.26	9194.74
		3811.03	4782.26	5388.82	9221.49
		3856.13	4878.12	5425.74	9235.91
		3858.9	4725.9	5489.94	9251.66
		3844.74	4742	5482	9191.67
		3790.76	4783.78	5397.27	9233.14
		3843.8	4787.43	5469.23	9210.86
		3903.14	4744.81	5360.66	9285.66
		3859.73	4788.36	5432.81	9150.49
		3856.11	4929.39	5460.54	9144.44
		3862.93	4879.82	5392.32	9157.65
		3849.74	4745.29	5422.05	9188.01
		3827.31	4722.31	5381.88	9199.47
		3813.7	4844.71	5371.3	9041.91
		3820.4	4809.39	5336.12	9019.71
		3772.98	4766.72	5351.6	9027.16
		3718.63	4805.95	5343.96	8940.69
		3682.76	4765.83	5363.19	9056.68
		3688.84	4801.59	5352.89	8984.26
		3673.14	4737.88	5347.04	8969.67
		3735.46	4815.59	5378.43	9028.23
		3713.21	4838.9	5379.27	9035.57
		3679.58	4801.01	5315.34	8949.77
		3839.3	4694.75	5304.93	8951.9
		3759.69	4672.29	5286.99	9027.33
		3744.79	4678.89	5270.29	9030.42
		3680.93	4692.87	5306.25	9035.5
		3755.55	4722.54	5342.18	8915.02
		3684.95	4644.13	5396.21	8982.91
		3668.03	4649.2	5369.85	8984.07
		3657.28	4708.53	5296.8	9088.72
		3588.46	4754.04	5298.36	8979.24
		3647.02	4724.12	5349.26	8835.41
		3705.18	4720.82	5387.32	8911.92
		3708.14	4674.41	5330.94	8930.15
		3761.67	4622.89	5339.55	8890.83
		3684.95	4689.38	5308.62	8781.15
		3699.47	4668.57	5299.71	8797.45
		3714.34	4665.54	5331.62	8824.16
		3732.49	4660.73	5244.57	8804.92
		3649.76	4731.35	5269.16	8788.79
		3653.63	4619.58	5255.99	8808.73
		3592.74	4700.51	5154.04	8865.44
		3646.01	4775.74	5265.96	8748.31
		3617.77	4638.39	5289.77	8719.75
		3599.01	4621.33	5256.74	8693.71
		3701.5	4660.75	5274.44	8759.24
		3705.14	4625.48	5319.56	8828.17
		3711.28	4629.13	5329.96	8797.16
		3704.7	4560.39	5258.3	8857.1
		3667.38	4621.4	5274.28	8755.68
		3665.23	4596.95	5305.5	8669.62
		3647.3	4626.48	5319.7	8601.2
		3596.84	4648.16	5342.49	8598.8
		3650.19	4667.4	5273.84	8669.85
		3626.76	4707.82	5156.1	8627.96
		3631.09	4695.58	5125.89	8532.79
		3655.51	4672.73	5154.98	8667.45
		3701.59	4635.46	5209.03	8612.33
		3700.33	4578.33	5259.66	8543.93
		3686.06	4539.24	5177.36	8691.57
		3659.59	4653.94	5175.82	8740.32
		3634.34	4643.9	5170.91	8675.53
		3683.14	4608.03	5152.32	8608.42
		3695.44	4612.81	5107.33	8582.82
		3705.36	4630.86	5118.52	8516.47
		3673.59	4631.63	5185.34	8534.97
		3596.53	4585.82	5157.92	8578.07
		3591.57	4567.56	5134.77	8610.83
		3635.25	4666	5157.25	8540.04
		3607.6	4629.66	5204.11	8484.65
		3607.26	4600.98	5146.35	8495.56
		3631.42	4589.77	5196.73	8531.34
		3625.5	4559.07	5052.74	8403.52
		3587.1	4512.13	5048.56	8461.13
		3555.5	4558.48	5085.06	8390.25
		3641.36	4506.49	5111.49	8434.74
		3545.11	4580.72	5037.85	8386.96
		3513.55	4575.03	5005.64	8350.28
		3503.55	4538.76	5020.91	8257.64
		3572.84	4410.68	4991.48	8344.01
		3586.4	4482.79	4995.93	8357.78
		3587.63	4638.66	5049.88	8341.7
		3576.06	4589.6	5066.35	8319.47
		3537.15	4604.18	5035.1	8312.44
		3550.29	4577.68	4987.03	8324.26
		3542.38	4563.61	5055.57	8423.12
		3566.18	4436.9	5042.51	8417.92
		3509.53	4490.79	5035.02	8309.81
		3528.22	4524.72	4992.79	8302.76
		3530.94	4505.84	4982.43	8221.26
		3516.93	4433.73	4996.67	8233.02
		3488.18	4408.13	4993.76	8227.08
		3443.8	4429.56	4983.65	8315.23
		3436.9	4404.85	5046.98	8275.61
		3527.92	4368.14	4981.39	8160.94
		3417.75	4337.5	4971.69	8116.51
		3506.34	4366.63	4998.06	8213.86
		3481.12	4324.3	4942.51	8178.34
		3417.38	4429.23	4954.12	8137.96
		3516.71	4327.79	4945.54	8225.52
		3580.08	4325.14	4921.31	8194.65
		3491.95	4384.37	4947.16	8145.61
		3429.09	4333.58	5009.79	8083.65
		3439.05	4296.6	4891.49	8201.7
		3490.85	4294.32	4873.67	8222.49
		3348.06	4307.05	4934.22	8175.37
		3431.55	4354.38	4888.71	8123.2
		3472.73	4382.04	4894.21	8136.91
		3508.92	4272	4907.92	8094.12
		3514.56	4276.92	4898.49	8154.1
		3406.79	4276.36	4842.25	8186.74
		3487.27	4274.26	4867.14	8108.01
		3518.42	4314.95	4919.17	8077.17
		3535.27	4350.41	4856.39	8100.17
		3545.07	4323.73	4822.63	8075.08
		3465.94	4335.29	4828.32	8026.83
		3475.16	4282.93	4915.69	8065.72
		3422.8	4275.55	4930.12	8008.43
		3450.11	4286.04	4914.41	8068.3
		3447.47	4274.87	4864.19	7992.06
		3465.3	4277.49	4845.39	8052.34
		3515.29	4223.57	4786.5	8004.71
		3502.95	4146.82	4765.6	7988.33
		3554.76	4132.92	4849.14	7937.87
		3452.05	4210.39	4795.89	7912.74
		3450.51	4243.98	4839.92	7955.43
		3493.91	4287.6	4906.01	7943.07
		3324.73	4323.55	4891.64	7821.26
		3294.02	4273.38	4837.31	7856.19
		3379.07	4277.44	4787.2	7876.51
		3374.4	4241.88	4829.82	7867.56
		3388.31	4300.3	4830.51	7788.15
		3431.86	4224.21	4814.54	7798.89
		3432.53	4302.78	4812.2	7809.68
		3452.59	4282.01	4804.94	7790.11
		3374.17	4258.1	4788.01	7820.55
		3372.77	4212.11	4681.06	7787.2
		3379.32	4180.31	4659.41	7877.15
		3438.53	4219.56	4711.2	7827.23
		3372.52	4280.3	4813.88	7849.05
		3400.59	4235.36	4759.35	7914.76
		3332.12	4241.3	4756.28	7844.34
		3352.99	4189.04	4677.69	7835.17
		3358.53	4184.42	4745.74	7749.74
		3451.38	4212.86	4719.64	7777.83
		3471.9	4232.15	4766.97	7785.95
		3362.57	4211.85	4770.66	7800.48
		3395.17	4297.45	4764.69	7674.83
		3451.36	4284.92	4722.13	7807.03
		3362.64	4208.95	4736.39	7753.42
		3471.36	4111.52	4629.47	7803.69
		3488.92	4114.66	4702.42	7751.77
		3419.3	4153.94	4674.04	7665.45
		3385.55	4189.86	4623.78	7673.74
		3387.52	4178.08	4672.83	7680.19
		3343.64	4161.82	4692.76	7657.45
		3363.7	4076.01	4703.28	7683.64
		3469.42	4090.65	4716.77	7628.88
		3457.46	4149.08	4730.66	7576.91
		3377.78	4228.85	4744.17	7617.97
		3372.24	4237.91	4744.1	7723.91
		3246.25	4206.56	4729.12	7687.36
		3235.95	4127.24	4605.37	7638.31
		3241.55	4139.48	4645.24	7623.21
		3308.92	4144.01	4651.53	7597.55
		3344.72	3987.12	4638.2	7624.46
		3366.51	4018.87	4648.23	7593.92
		3301.2	4150.99	4628.74	7601.27
		3315.58	4106.95	4597.31	7599.31
		3309.9	4102.76	4683.31	7649.74
		3262.51	4057.87	4654.25	7618.37
		3241.12	4033.74	4664.19	7513.83
		3218.98	4048.9	4689.95	7534.16
		3218.94	4078.65	4661.85	7493.46
		3261.4	4055.84	4581.25	7479.3
		3277.91	4045.27	4584.3	7410.61
		3276.37	4012.05	4595.14	7421.26
		3302.89	3984.6	4624.65	7493.85
		3301.07	4014.59	4551.08	7449.27
		3283.53	4009.8	4577.72	7359.41
		3308.67	4028.94	4696.65	7394.28
		3325.88	4046.67	4600.18	7271.24
		3286.05	4073.52	4578.28	7399.76
		3335.82	4062.27	4599.42	7368.34
		3333.89	4033.29	4533.75	7345.44
		3288.6	4017.07	4495.24	7389.84
		3241.73	4031.76	4564.99	7446.33
		3314.53	4066.27	4537.27	7436.18
		3310.8	4074.46	4518.55	7393.31
		3294.07	4036.09	4556.78	7383.3
		3237.78	3973.01	4449.31	7404.94
		3269.8	4072.4	4468.18	7397.03
		3278.73	3995.57	4534.46	7378.71
		3239.27	4047.25	4525.66	7268.16
		3241.25	4030.64	4475.33	7344.59
		3211.24	3990.15	4497.33	7267.31
		3202.54	3983.61	4520.65	7336.08
		3239.22	3993.3	4497	7366.46
		3217.06	4002.07	4467.28	7282.56
		3210.95	4005.86	4476.65	7226.31
		3240.34	4020.06	4461.1	7251.71
		3244.78	4055.65	4423.09	7262.09
		3110.83	4044.74	4436.6	7320.17
		3152.83	4110.62	4387.18	7259.41
		3151.5	3980.51	4372.22	7099.57
		3183.24	3905.11	4378.33	7166.27
		3237.29	3937.99	4461.66	7206.02
		3197.63	3874.68	4430.13	7226.11
		3232.06	3891.13	4396.89	7222.78
		3283.07	3907.82	4414.51	7202.56
		3218.47	3922.49	4421.14	7272.76
		3120.86	3882.69	4422.19	7182.44
		3180.64	3984.06	4358.08	7187.56
		3157.59	4000.84	4401.19	7208.4
		3145.65	3936.92	4445.19	7226.2
		3211.53	3894.49	4349.93	7113.13
		3130.8	3873.26	4308.59	7201.82
		3197.1	3954.32	4418.18	7199.83
		3151.22	3943.78	4400.99	7162.4
		3145.52	3932.54	4342.26	7104.07
		3168.81	3919.84	4413.16	7086.82
		3133.31	4015.92	4404.02	7132.88
		3126.64	3970.15	4387.21	7119.35
		3068.23	3956.2	4424.44	7135.12
		3093.82	3923.22	4392.05	7151.52
		3072.19	3928.22	4422.55	7122.46
		3142.51	3908.93	4439.77	7137.03
		3097.84	3946.79	4355.02	7116.53
		3085.97	3976.08	4333.88	7127.08
		3114.39	4035.54	4301.59	7108.97
		3148.24	4027.93	4341.35	7149.67
		3074.25	3966.73	4415.79	7079.46
		3103.81	3982.49	4365.49	7010.26
		3103.22	4038.06	4373.01	6980.64
		3158.09	4103.63	4294.48	6986.11
		3184.2	3913.92	4255.66	6971.7
		3191.14	4005.29	4277.12	6930.03
		3231.9	4009.71	4288.89	6883.39
		3250.21	3951.19	4343.47	6930.07
		3205.11	3950.68	4318.8	6845.8
		3106.77	3962.84	4344.28	6857.51
		3125.93	3959.78	4287.73	6988.75
		3165.45	3971.23	4300.1	6994.52
		3158.75	3902.54	4351.16	7020.66
		3204.48	3885.23	4344.4	6959.27
		3215.19	3949.7	4349.29	6991.36
		3129.05	3879.37	4328.91	6928.62
		3093.91	3926.32	4349.44	6895.07
		3062.42	3878.66	4321.04	6872.96
		3080.66	3916.72	4313.03	6961.7
		3112.14	3968.24	4217.84	6958.61
		3109.01	4010.4	4283.82	6826
		3121.12	3968.75	4256.54	6902.04
		3137.07	3998.29	4214.81	6873.32
		3092.35	3922.36	4269.26	6827.01
		3159.72	3908.97	4319.45	6873.16
		3109.7	3859.89	4215.9	6857.81
		3108.58	3859.49	4225.11	6875.49
		3078.86	3913.7	4245.13	6818.14
		3121.26	3836.74	4265.01	6854.07
		3100.84	3892.11	4279.82	6897.79
		3120.23	3861.12	4247.74	6903.36
		3056.42	3900.86	4202.27	6787.22
		3105.89	3877.86	4160.65	6752.4
		3070.86	3907.65	4197.7	6764.96
		3083.03	3903.86	4215.72	6787.3
		3053.93	3967.07	4227.05	6809.76
		3107.33	3884.85	4256.93	6803.39
		3100.67	3855.17	4228.08	6784.2
		3084.99	3926.18	4231.79	6765.01
		3093.41	3942.15	4200.44	6768.22
		3077.33	3931.59	4192.83	6735.16
		3045.16	3859.66	4261.93	6711.02
		3069.02	3919.13	4195.9	6768.56
		3076.82	3916.77	4229.34	6745.56
		3016.81	3897.06	4311.6	6736.8
		2934.31	3963.07	4225	6763.48
		2971.51	3928.71	4203.18	6741.89
		2991.87	3940.2	4186.24	6794.71
		3007.99	3878.25	4129.19	6765.11
		3047.87	3833.82	4098.2	6696.88
		3022.52	3849.82	4165.68	6768.55
		3032.32	3873.08	4126.24	6821.38
		3049.78	3883.07	4143.3	6766.13
		3099.82	3937.19	4156.57	6695.14
		3033.14	3904.35	4172.75	6669.66
		3134.03	3835.62	4192.3	6660.91
		3035.86	3832.37	4192.35	6655.85
		3003.42	3864.99	4150.43	6571.33
		3014.09	3889.29	4193.09	6642.54
		3061.68	3800.74	4169.13	6604.36
		3044.18	3793.52	4156.21	6625.96
		3041.29	3887.79	4120.7	6590.87
		3031.48	3839.21	4076.24	6606.07
		3036.5	3851.67	4049.4	6620.86
		2981.54	3840.48	4119.93	6692.45
		2939.47	3825.42	4136.17	6585.05
		2998.68	3880.24	4067.58	6588.32
		2998.67	3839.48	4124.6	6585.27
		2968.92	3873.48	4078.4	6570.74
		2984.57	3870.22	4026.25	6570.75
		3038.14	3854.9	4072.21	6524.56
		3058.45	3803.22	4030.5	6573.74
		3060.4	3772.14	4052.11	6497.99
		3088.31	3790.71	4118.12	6639.86
		2999.32	3743.31	4091.11	6510.06
		2989.79	3736.49	4097.53	6502.44
		2994.4	3778.28	4090.42	6524.08
		3007	3742.04	4064.83	6510.63
		2987.81	3767.22	4061.73	6465.92
		2976.49	3791.09	4054.89	6493.61
		2949.88	3790.75	4068.88	6431.84
		2924.35	3761.88	4075.97	6402.51
		2983.9	3769.92	4022.52	6379.84
		2917.83	3786.86	4091.58	6456.73
		2947.49	3795.36	4138.17	6454.57
		3017.52	3825.33	4059.08	6432.7
		3017.61	3766.37	4007.68	6448.04
		2983	3723.02	4070.06	6484.54
		2955.35	3808.64	4057.97	6356.48
		2993.25	3809.95	4051.39	6392.39
		2922.25	3801.84	4031.68	6349.6
		2917.16	3794.8	3964.06	6435.61
		2851.47	3746.17	3968.64	6398.94
		2847.33	3705.93	4057.74	6382.89
		2934.82	3802.63	4055.27	6300.12
		2946.93	3717	4015.64	6307.96
		2929	3800.14	3985.19	6336.67
		2940.06	3732.26	4006.41	6252.32
		2927.06	3730.94	3964.43	6348.03
		2977.11	3813.51	4069.23	6377.42
		2979.14	3796.49	4083.89	6268.77
		2975.37	3789.17	4034.58	6280.82
		2911.66	3799.38	3998.21	6217.03
		2983.53	3801.25	3997.59	6239.14
		2967.64	3773.48	4006.22	6220.92
		2866.83	3785.85	3990.56	6244.49
		2902.6	3793.19	3962.58	6218.37
		2956.48	3830.79	4010.36	6294.91
		2985.8	3757.55	3930.92	6252.98
		2988.2	3783.13	3960.19	6190.4
		2920.59	3686.41	4031.01	6212
		2927.62	3724.1	4002.29	6213.04
		2913.31	3754.69	4010.55	6233.87
		2901.22	3730.22	4054.7	6168.23
		2899.62	3776.58	4008.84	6171.48
		2872.3	3751.99	3921.81	6214.23
		2925.92	3804.16	3982.49	6188.37
		2955.75	3830.17	3983.65	6110.74
		2942.57	3768.27	3951.28	6211.28
		2920.37	3774.15	3909.55	6165.93
		2892.42	3680.23	3957.94	6122.24
		2893.17	3729.46	3977.21	6164.77
		2909.39	3683.22	4015.61	6080.77
		2879.3	3682.57	3998.88	6138.26
		2906.23	3688.33	3956.05	6133.12
		2853.9	3782.05	3941.81	6078.57
		2872.66	3697.27	3952.79	6064.97
		2839.13	3740.17	3913.43	6153.11
		2846.86	3650.83	3906.99	6137.38
		2837.21	3623.01	3922.94	6154.65
		2861.6	3659.03	3902.73	6185.81
		2945.09	3734.65	3927.98	6156.38
		2892.41	3705.73	3951.41	6161.54
		2831.91	3658.89	3945.22	6104.6
		2866	3704.99	3953.01	6080.25
		2868.69	3667.22	3925.6	6092.14
		2877.42	3675.1	3939.27	6097.63
		2867.38	3692.78	3902.45	6091.46
		2883.3	3647.12	3935.38	6041.39
		2893.59	3629.72	3970.84	6070.24
		2871.33	3679.22	3921.15	6003.8
		2868.32	3665.87	3919.7	5997.13
		2900.25	3700.15	3838.66	6028.84
		2872	3685.87	3905.75	6066.26
		2944.83	3725.78	3913.33	6058.9
		2929.51	3645.76	3948.26	6023.31
		2898.46	3620.73	3932.14	6014.33
		2868.88	3613.96	3897.25	6049.58
		2845.79	3572.78	3910.02	5979.93
		2803	3580.38	3891.39	6027.87
		2807	3584.73	3910.86	5977.71
		2857.84	3603.98	3828.99	5976.76
		2882.14	3646.67	3860.69	6003.92
		2803.76	3603.84	3860.06	6033.15
		2783.9	3577.05	3855.26	6018.04
		2803.88	3602.4	3836.87	5954.19
		2791.66	3562.37	3872.06	5958.28
		2782.53	3610.36	3882.95	5955.81
		2803.68	3567.91	3843.34	6004.47
		2855.34	3563.18	3890.46	5966.01
		2810.44	3625.06	3829.84	5929.83
		2880.95	3555.92	3886.2	5927.75
		2850.16	3586.13	3833.39	5958.52
		2792.79	3517.1	3852.19	5928.47
		2792.82	3541.21	3848.03	5929.55
		2823.03	3565.82	3842.9	5948.45
		2790.54	3518.29	3786.16	5970.44
		2796.45	3527.23	3853.1	6029.04
		2773.08	3523.12	3814.75	5972.13
		2737.89	3514.62	3830.42	5922.08
		2849.29	3501.25	3887.18	5911.33
		2794.47	3458.05	3860.01	5962.01
		2764.98	3531.5	3841.1	6015.44
		2789.46	3553.61	3814.07	5952.75
		2748.43	3565.66	3800.86	5935.5
		2779.93	3552.25	3803.58	5951.77
		2776.13	3533.43	3754.63	5931.74
		2780.19	3534.5	3847.81	5933.44
		2742.76	3570.73	3796.59	5916.11
		2768.57	3537.1	3778.26	5940.97
		2792.92	3492.73	3754.55	5889.63
		2745.86	3458.88	3825.39	5836.25
		2758.56	3432.71	3760.82	5833.79
		2741.27	3535.87	3756.92	5845.04
		2763.86	3533.8	3744.17	5834.12
		2751.25	3527.02	3784.44	5860.99
		2690.77	3565.77	3785.65	5798.1
		2672.13	3559.76	3785.79	5793.88
		2736.59	3606.18	3763.7	5839.19
		2746.45	3555.07	3761.83	5837.58
		2671.85	3476.25	3785.16	5764.73
		2719.24	3539.74	3771.24	5820.12
		2722.28	3537.84	3732.45	5793.68
		2746.81	3500.25	3768.89	5783.04
		2725.16	3471.02	3798.04	5813.99
		2739.87	3470.41	3771.2	5789.2
		2737.9	3469.73	3768.89	5847.5
		2762.22	3479.72	3716.65	5904.58
		2743.46	3500.63	3741.55	5893.03
		2720.92	3536.74	3753.63	5824.41
		2723.8	3562.2	3747.35	5809.38
		2715.14	3512.6	3734.64	5788.61
		2718.58	3479.59	3801.07	5822.05
		2673.82	3488.27	3776.55	5822.27
		2731.3	3443.89	3816.04	5796.54
		2727.2	3447.87	3797.86	5801.63
		2704.69	3472.25	3721.88	5759.2
		2704.68	3508.98	3719.44	5750.21
		2716.97	3489.46	3754.38	5721.04
		2698.09	3517.76	3776.65	5833.12
		2680.46	3483.83	3765.78	5852.37
		2673.13	3441.04	3728.83	5880.47
		2660.21	3474.69	3649.58	5855.62
		2686.19	3505.64	3741.22	5770.88
		2600.58	3474.1	3814.75	5773.52
		2579.32	3437.11	3758.38	5782.23
		2659.34	3447.56	3763.94	5809.64
		2743.35	3434.68	3745.79	5795.11
		2767.07	3453.11	3775.75	5749.39
		2745.98	3453.52	3767.96	5762.08
		2692.12	3430.18	3721.37	5727.81
		2678.14	3455.07	3728.2	5721.79
		2734.11	3434.95	3772.2	5748.89
		2682.87	3439.46	3742.48	5747.97
		2722.16	3468.64	3706.8	5744.85
		2696.16	3406.18	3731.01	5789.63
		2705.3	3404.22	3739.3	5810.39
		2762.47	3437.51	3782.59	5778.78
		2718.01	3390.99	3795.01	5744.27
		2782.51	3374.15	3725.36	5785.07
		2738.89	3426.2	3711.1	5798.97
		2775.74	3400.74	3740.22	5730.73
		2783.81	3403.57	3750.34	5725.86
		2792.41	3346.42	3746.6	5700.47
		2747.17	3388.61	3710.8	5688.37
		2725.4	3379.34	3709.35	5745.42
		2753.99	3371.73	3704.78	5731.06
		2661.81	3427.44	3685.99	5678.48
		2723.74	3419.63	3643.55	5667.35
		2779.36	3416.52	3634.2	5680.23
		2739.81	3404.03	3662.63	5689.83
		2752.05	3402.29	3688.08	5663.13
		2737.83	3361.77	3748.57	5622.02
		2715.24	3375.29	3661.82	5659.69
		2698.57	3362.22	3701.79	5642.44
		2786.89	3397.77	3707.96	5672.99
		2737.86	3427.62	3721.82	5626.52
		2721.57	3371.14	3709.87	5670.78
		2729.62	3445.18	3720.38	5681.68
		2689.29	3393.13	3745.2	5613.25
		2725.73	3400.46	3719.55	5502.1
		2713.23	3395.88	3654.99	5531.7
		2754.48	3349.26	3712.17	5513.67
		2741.98	3407.51	3674.59	5580.69
		2710.83	3437.41	3743.48	5618.73
		2722.78	3369.78	3767.68	5584.12
		2705.03	3401.96	3721.94	5540.19
		2743.66	3379.53	3684.79	5534.36
		2708.76	3363.84	3669.3	5541.42
		2768.88	3310.75	3716.11	5493.53
		2715.56	3424.87	3686.65	5535.04
		2659.53	3381.23	3707.85	5488.25
		2660.03	3404.85	3657.05	5541.01
		2691.37	3330.94	3598.96	5493.57
		2737.39	3342.76	3656.41	5507.99
		2721.49	3311.6	3608.94	5557.39
		2706.81	3314.58	3637.4	5532.08
		2680.22	3349.05	3624.84	5498.69
		2755.4	3380.76	3651.2	5560.06
		2711.74	3342.34	3692.7	5633.29
		2720.55	3356.6	3615.65	5578.23
		2695.96	3343.91	3658.87	5547.16
		2646.07	3361.27	3551.63	5507.89
		2637.04	3324.96	3556.77	5562.04
		2681.61	3298.46	3568.71	5495.71
		2682.65	3309.31	3572.99	5499.61
		2716.09	3334.05	3586.06	5497.27
		2746.87	3304.18	3603.08	5477.32
		2738.43	3274.9	3556.63	5484.16
		2760.05	3313.39	3670.25	5462.9
		2715.29	3259.47	3609.88	5435.07
		2689.98	3296.07	3604.43	5437.18
		2696.8	3284.71	3591.63	5419.37
		2677.28	3331.42	3579.72	5404.22
		2595.44	3265.57	3590.32	5330.26
		2661.58	3291.79	3608.21	5338.01
		2639.52	3246.76	3578.71	5379.88
		2653.31	3307.84	3623.12	5319.99
		2673.06	3193.46	3632.5	5333.92
		2697.17	3214.71	3596.51	5304.93
		2638.01	3225.19	3575.69	5284.09
		2624.93	3198.31	3652.78	5343.76
		2663.41	3257.62	3655.8	5349.93
		2709.6	3217.85	3561.73	5258.7
		2718.77	3243.07	3564.14	5311.48
		2713.95	3279.86	3556.52	5321.49
		2698.54	3266.29	3536.72	5306.64
		2704.8	3310.7	3556.64	5325.83
		2720.92	3264.2	3546.47	5350.61
		2727.63	3289.82	3536.82	5373.83
		2665.2	3218.68	3595.37	5325.88
		2617.38	3277.35	3528.06	5362
		2639.9	3301.64	3505.32	5384.9
		2636.3	3272.07	3560.32	5341.67
		2697.48	3272.32	3435.66	5352.08
		2639.97	3253.45	3392.4	5335.74
		2649.14	3210.47	3489.34	5322.11
		2684.34	3239.08	3537.38	5329.4
		2637.65	3244.14	3560.32	5370.72
		2637.44	3305.97	3534.28	5374.32
		2689.12	3286.84	3524.23	5331.99
		2665.73	3312.2	3510.65	5375.87
		2680.16	3315.22	3526.05	5405.59
		2667.59	3266.95	3506.45	5377.67
		2651.72	3239.69	3486.41	5266.59
		2605.69	3272.79	3468.8	5253.98
		2659.37	3221.04	3477.47	5263.55
		2596.87	3261.28	3502.17	5268.76
		2639.05	3207.88	3630.44	5330.52
		2707.64	3202.8	3567.96	5248.73
		2631.26	3235.64	3550.99	5283.07
		2640.38	3214.43	3493.65	5320.32
		2709.27	3201.56	3464.6	5323.73
		2708.25	3233.62	3486.82	5362.65
		2662.95	3309.38	3506.47	5344.12
		2640.33	3299.38	3508.55	5318.74
		2651.11	3261.32	3514.56	5343.26
		2619.4	3220.08	3432.81	5350.78
		2602.31	3265.06	3438.36	5316.56
		2566.05	3200.34	3417.49	5243.9
		2592.48	3230.1	3460.49	5222.45
		2639.75	3228.06	3480.66	5187.51
		2647.68	3174.3	3466.8	5204.39
		2601.5	3152.42	3468.68	5182.05
		2654.49	3199.29	3425.27	5183.18
		2600.65	3199.75	3468.26	5185.27
		2580.17	3286.07	3431.45	5226.48
		2598.16	3271.43	3442.53	5237.84
		2584	3241.74	3487.14	5237.31
		2597.86	3217.39	3450.72	5199.33
		2598.26	3215.84	3478.15	5164.22
		2667.52	3287.21	3479.15	5162.65
		2641.08	3267.73	3434.63	5177.9
		2563.42	3221.05	3470.63	5281.06
		2539.95	3183.19	3459.52	5182.55
		2623.5	3204.63	3415.4	5174.99
		2597.84	3193.3	3442.01	5238.25
		2589.87	3190.53	3476.41	5156.92
		2596.47	3159.14	3459.63	5150.67
		2567.04	3153.38	3449.07	5207.52
		2603.31	3165.87	3416.47	5169.75
		2649.41	3195.89	3428.31	5117.17
		2617.17	3227.9	3417.59	5131.25
		2587.68	3239.55	3429.14	5149.45
		2610.27	3241.54	3473.35	5149.79
		2582.6	3178.99	3382.38	5101.63
		2596.98	3178.71	3382.48	5092.51
		2596.6	3131.94	3440.21	5144.73
		2653.89	3163.78	3390.26	5058.7
		2633.53	3183.81	3433.11	5074.38
		2620.27	3193.32	3446.33	5121.21
		2582.03	3207.29	3466.89	5101.31
		2610.38	3164.21	3458.9	5127.77
		2607.77	3213.87	3432.53	5094.4
		2591.33	3240.36	3433.55	5054.32
		2582.89	3184.21	3439.44	5090.28
		2602.9	3187.82	3423.09	5077.35
		2585.46	3199.61	3360.27	5015.63
		2528.13	3169.69	3484.7	5050.38
		2555.26	3232.36	3457.93	5136.54
		2576.69	3199.52	3445.5	5046.28
		2588.94	3136.97	3414.71	5164.24
		2577.32	3172.73	3502.98	5187.02
		2586.12	3171.07	3450.66	5119.36
		2552.73	3144.65	3440.41	5156.61
		2555.39	3134.45	3424.66	5168.01
		2539.65	3172.16	3461.96	5122.18
		2543.52	3197.63	3422.18	5162.45
		2552.21	3202.88	3405.45	5056.2
		2572.16	3157.15	3410.03	5066.37
		2591.25	3105.64	3420.27	5108.55
		2489.91	3137.58	3409.88	5070.08
		2487.85	3214.01	3420.57	5057.41
		2511.95	3184.78	3385.82	5110.59
		2537.71	3155.33	3488.11	5204.13
		2518.18	3166.48	3370.11	5196.24
		2496.76	3190.2	3410.1	5124.33
		2533.52	3147.07	3396.81	5068.63
		2533.46	3165.15	3387.36	5081.09
		2535.29	3167.11	3350.69	5098.58
		2543.84	3185.44	3379.29	5143.24
		2543.51	3207.76	3397.57	5068.02
		2533.85	3166.46	3485	5081.35
		2630.86	3112.82	3407.32	5113.16
		2576.77	3128.14	3451.53	5144.41
		2555.14	3109.95	3413.6	5122.62
		2578.78	3126.74	3483.75	5067.81
		2553.02	3122.76	3456.22	4999.86
		2557.78	3133.16	3433.18	5059.18
		2562.11	3122.06	3460.66	5026.53
		2524.87	3121.13	3458.33	4993.43
		2540.04	3087.8	3431.87	5011.08
		2522.89	3132.04	3464.31	4987.55
		2536.18	3098.15	3408.46	5071.55
		2489.2	3090.79	3437.72	5053.41
		2507.53	3073.39	3403.78	5032.57
		2544.15	3095.92	3405.94	5026.16
		2530.95	3085.53	3373.77	5030.69
		2520.9	3071.32	3403.94	5094.88
		2547.01	3074.64	3420.4	5045.06
		2513.47	3117.65	3399.94	4925.33
		2486.59	3078.03	3405.52	4989.19
		2527.95	3098.36	3455.37	5027.85
		2525.5	3090.9	3382.08	4976.71
		2533.87	3108.65	3354.1	5014.78
		2494.28	3093.4	3393.96	4995.31
		2507.41	3071.75	3427.23	5009.95
		2533.32	3030.13	3400.26	4954.84
		2499.38	3038.09	3360.36	4957.52
		2483.73	3073.31	3322.93	4976.75
		2536.71	3046.38	3366.3	4924.23
		2481.26	3001.41	3351.6	4851.44
		2504.93	3055.48	3352.37	4876.37
		2519.29	3080.7	3327.85	4891.29
		2484.68	3058.62	3316.35	4904.89
		2467.59	3053.29	3401.46	4975.23
		2527.6	3061.11	3391.73	4945.72
		2464.15	3088.14	3404.44	4881.94
		2516.46	3089.5	3319.21	4891.61
		2518.5	3075.99	3331.03	4918.49
		2499.04	3058.46	3310.18	4925.21
		2519.5	3080.01	3278.59	4841.39
		2473.53	3040.81	3338.66	4825.03
		2458.51	3042.13	3364.49	4864.6
		2485.15	3026.1	3423.96	4911.65
		2571.3	2987.43	3385.86	4927.86
		2507.6	3030.39	3412.26	4921.98
		2498.6	3069.76	3423.72	4897.8
		2492.84	3058.87	3426.95	4896.18
		2512.87	3092.18	3416.68	4910.86
		2500.13	3001.12	3395.86	4847.5
		2471.65	3012.24	3362.07	4849.62
		2497.25	3042.9	3363.5	4849.37
		2462.53	3072.85	3393.28	4797.88
		2487.62	3029.35	3356.97	4845.67
		2456.99	3029.57	3368.78	4897.1
		2484.75	3108.22	3395.42	4928.59
		2470.36	3093.63	3405.37	4890.24
		2464.66	3021.11	3413.2	4813.71
		2441.34	2997.12	3395.9	4845.76
		2415.34	3031.9	3409.81	4867.77
		2477.1	3052.22	3396.96	4877.47
		2425.6	3077.59	3396.45	4892.54
		2458.38	3078.2	3389.09	4825.85
		2461.99	3030.46	3405.83	4827.85
		2477.61	3063.28	3385.48	4865.92
		2449.27	3034.92	3334.63	4840.73
		2506.26	3000.94	3373.61	4869.31
		2493.88	3010.71	3374.06	4868.26
		2474.69	2957.73	3380.7	4894.54
		2471.52	3004.49	3403.33	4843.18
		2474.56	2981.51	3396.71	4845.62
		2440.07	3011.05	3373.94	4768.1
		2480.54	3043.85	3401.51	4818.84
		2427.75	3036.05	3422.14	4841.11
		2498.11	3024.41	3371.37	4827.34
		2470.9	3039.19	3356.62	4788.01
		2417.89	2998.53	3280.73	4748.85
		2433.12	2999.27	3289.81	4786.39
		2456.38	2975.77	3277.72	4810.34
		2433.1	2989.38	3273.06	4765.18
		2499.21	3040.03	3250.15	4832.51
		2430.58	3000.26	3278.72	4776.5
		2437.42	2998.58	3276.06	4793.47
		2423.8	3012.99	3316.67	4745.97
		2443.87	3004.79	3305.37	4747.64
		2381.85	3023.11	3264.03	4790.49
		2426.44	3002.63	3250.28	4732.52
		2393.66	2963.93	3341.19	4810.51
		2461.94	3034.08	3281.18	4785.36
		2464.28	2989.24	3280.02	4793.12
		2398.63	2982.73	3247.49	4751.4
		2393.62	3030.9	3280.65	4792.04
		2428.27	3023.02	3316.92	4820.5
		2448.91	3000.83	3346.39	4830.32
		2412.14	3075.33	3297.52	4839.73
		2481.75	3089.35	3298.3	4820.87
		2400.34	3043.59	3250.5	4786.28
		2411.38	2963.41	3237.58	4738.91
		2384.4	2963.24	3264.1	4749.32
		2391.5	3004.43	3291.57	4739.7
		2391.33	3042.69	3343.44	4712.03
		2422.35	2997.78	3278.48	4811.63
		2381.36	2990.98	3283.07	4785.47
		2416.83	3046.86	3264.76	4781.69
		2499.48	2960.77	3234.27	4745.74
		2451.23	2984.83	3215.97	4756.39
		2420.9	2939.53	3261.35	4768.87
		2403.01	2907.94	3265.98	4803.36
		2390.08	2964.69	3245.92	4798.71
		2394.62	2957.61	3215.57	4786.9
		2360	2983.51	3241.31	4845.13
		2368.87	2995.87	3267.35	4771.97
		2385.1	2978.85	3268.55	4759.29
		2411.25	2972.47	3239.89	4744.11
		2372.78	2992.04	3213.88	4662.65
		2379.32	2949.6	3254.29	4730.87
		2435.35	2977.19	3236.29	4728.77
		2424.23	3005.27	3193.48	4713.21
		2466.9	2972.97	3193.44	4731.35
		2440.79	3007.07	3191.87	4769.19
		2374.44	3064.09	3181.45	4755.94
		2366.15	3038.76	3169.07	4686.55
		2383.04	3024.52	3193.53	4741.12
		2398.22	2990.36	3192.86	4704.5
		2388.03	2960.84	3208.11	4724.18
		2431.47	3017.9	3184.04	4742.52
		2416.72	3048.11	3203.41	4700.54
		2375.63	2991.46	3210.56	4697.67
		2387.76	3013.98	3168.89	4790.65
		2424.1	2975.59	3158.16	4763.91
		2429.14	2934.39	3207.78	4690.06
		2412.61	2949.76	3202.61	4737.73
		2412.08	2936.97	3242.34	4742.73
		2446.5	2974.75	3184.64	4694.53
		2402.74	2988.35	3186.11	4681.84
		2443.08	2960.09	3232.6	4685.08
		2422.68	2961.82	3201.32	4740.21
		2417.81	2997.56	3154.04	4710.56
		2456.03	3010.34	3164.85	4653.87
		2440.39	2962.57	3152.56	4670.27
		2382.23	2959.73	3148.78	4643.57
		2366.87	2971.52	3155.48	4619.83
		2372.88	2984.31	3155.95	4560.37
		2346.22	2955.4	3147.94	4615.31
		2338.3	2883.63	3187.29	4584.47
		2346.59	2870.09	3127.18	4594.57
		2385.88	2912.17	3172.37	4620.36
		2357.82	2876.93	3181.44	4620.79
		2354.36	2907.72	3182.05	4617.92
		2377.56	2897.53	3210.61	4569.58
		2414.62	2882.16	3201.48	4599.05
		2419.1	2935.08	3193.18	4582.38
		2446.02	2899.89	3171.87	4573.75
		2378.25	2896.7	3213.47	4586.05
		2371.84	2970.4	3192.72	4654.53
		2374.43	2895.53	3185.62	4648.93
		2375.02	2888.17	3179.72	4591.98
		2381.58	2885.89	3175.05	4609.44
		2380.51	2939.68	3184.04	4586.95
		2347.77	2938.13	3212.42	4515.72
		2401.17	2950.42	3209.24	4558.56
		2402.75	2902.67	3169.06	4543.64
		2387.02	2919.34	3180.93	4559.09
		2377.64	2912.59	3144.68	4563.39
		2389.56	2892.78	3180.2	4593.06
		2361.1	2927.92	3171.1	4560.41
		2389.77	2911.84	3200.05	4485.57
		2378.49	2929.05	3174.09	4521.92
		2335.51	2935.09	3173.01	4507.43
		2368.62	2928.71	3187.42	4477.22
		2403.32	2976.62	3201.72	4486.26
		2399.62	2936.53	3182.27	4520.57
		2391.95	2969.28	3154.08	4494.91
		2356.94	2916.79	3158.75	4540.21
		2326.92	2893.94	3185.66	4564.55
		2361.79	2909.53	3227.16	4584.37
		2331.09	2912.36	3178.25	4584.14
		2351.97	2932.3	3178.8	4595.78
		2385.2	2953.26	3174.43	4518.07
		2412.79	2903.67	3209.6	4577.54
		2388.13	2891.48	3182.93	4574.05
		2363.99	2899.49	3158.49	4476.69
		2356.1	2895.3	3139.52	4494.92
		2360.71	2877.51	3147.8	4494.48
		2387.17	2915.75	3204.08	4482.21
		2409.92	2876.31	3146.58	4559.3
		2338.12	2868.42	3149.97	4550.73
		2356	2925.96	3189.33	4638.81
		2368.26	2919.73	3140.32	4535.48
		2379.25	2882.37	3165.25	4554.04
		2362.39	2846.22	3115.66	4587.68
		2339.37	2877.97	3109.88	4510.9
		2413.43	2868.31	3072.7	4546.25
		2360.07	2867.88	3136.71	4569.17
		2372.29	2933.09	3119.62	4538.36
		2406.18	2860.16	3105.61	4532.35
		2374.38	2881.12	3137.42	4548.57
		2366.95	2896.36	3116.35	4563.55
		2357.01	2904.13	3168.7	4536.41
		2357.52	2898.48	3134.19	4545.06
		2392.53	2938.19	3107.5	4543.38
		2383.24	2906.57	3108.01	4530.93
		2384.62	2882.72	3147.34	4536.48
		2413.11	2882.95	3123.66	4607.9
		2339.05	2846.74	3119.27	4547.64
		2293.99	2881.15	3158.45	4482.82
		2356.78	2900.34	3135.97	4496.68
		2372.2	2903.13	3134.3	4565.53
		2364.21	2870.94	3158.32	4520.43
		2335.24	2880.74	3121.48	4543.63
		2367.12	2863.35	3097.83	4519.98
		2351.57	2907.64	3102.63	4535.81
		2361.46	2894.47	3096.42	4473.59
		2332.18	2907.47	3113.3	4533.4
		2304.79	2909.86	3126.61	4520.24
		2299.46	2837.76	3165.35	4550.25
		2302.5	2892.94	3132.67	4510.36
		2319.14	2929.92	3129.89	4483.24
		2340.44	2880.06	3119.55	4505.28
		2355.38	2899.15	3133.32	4459.54
		2275.28	2878.92	3089.22	4505.58
		2285.61	2870.9	3172.24	4495.12
		2282.71	2914.57	3123.85	4523.91
		2342.41	2914.77	3142.73	4506.9
		2306.07	2972.86	3114.26	4480.37
		2261.06	2952.49	3118.36	4526.38
		2315.72	2939.73	3144.45	4479.28
		2312.43	2900.19	3148.63	4525.26
		2256.42	2951.91	3115.21	4484.78
		2296.6	2917.29	3095.08	4496.44
		2307.85	2916.89	3140.71	4480.28
		2328.26	2895.11	3112.94	4546.58
		2331.74	2872.55	3108.98	4446.15
		2334.87	2901.54	3147.16	4460.43
		2316.31	2910.56	3099.5	4473.77
		2320.61	2861.93	3113.32	4411.43
		2320.61	2843.88	3089.05	4392.79
		2297.7	2893.43	3115.72	4460.19
		2305.27	2884.92	3130	4430.65
		2349.45	2878.84	3115.44	4443.1
		2333.49	2899.49	3133.66	4437.72
		2274.98	2858.96	3128.05	4464.18
		2328.6	2847.88	3111.12	4445.5
		2329.83	2897.84	3137	4399.33
		2307.95	2879.82	3126.03	4350.28
		2320.13	2811.84	3119.59	4377.41
		2326.07	2865.49	3117.94	4390.31
		2325.26	2858.54	3141.67	4398.96
		2342.37	2836.97	3109.72	4373.14
		2328.01	2818.74	3112.99	4350.29
		2324.08	2791.36	3156.94	4413.07
		2339.12	2870.02	3126.83	4411.8
		2307.72	2879.12	3135.59	4430.46
		2338.07	2826.09	3156.08	4409.17
		2332.23	2839.19	3121.71	4397.63
		2327.78	2872.21	3129.44	4366.9
		2342.73	2817.05	3129.9	4366.59
		2318.15	2884.95	3082.73	4366.38
		2283.71	2851.94	3071.86	4321.48
		2341.02	2841.05	3120.97	4314.53
		2325.52	2813.29	3072.96	4301
		2315.5	2821.13	3076.36	4307.33
		2368.97	2851.98	3128.08	4330.67
		2374.42	2874.39	3105.05	4287.11
		2384.22	2845.95	3117.57	4336.1
		2351.07	2821.71	3112.31	4331.87
		2329.82	2892.06	3092.76	4327.68
		2294.75	2857.48	3115.1	4347.24
		2323.79	2874.49	3065.98	4343.72
		2287.88	2848.77	3042.68	4303.08
		2363.23	2840.14	3067.2	4315.05
		2363.67	2819.99	3074.7	4307.64
		2303.85	2876	3046.52	4288.23
		2375.71	2852.56	3050.31	4272.37
		2328	2842.02	3036.67	4276.19
		2289.08	2860.82	3046.7	4231.31
		2331.64	2834.43	3093.43	4217
		2349.37	2854.82	3114.54	4261.39
		2319.32	2855.99	3108.46	4276.54
		2364.43	2821.26	3062.33	4262.07
		2358.68	2815.27	3031.28	4326.4
		2303.15	2815.6	3067.78	4276.77
		2284.91	2771.57	3055.15	4204.45
		2296.99	2802.52	3016.11	4253.79
		2301.13	2784.63	3096.93	4263.84
		2280.59	2779.11	3075.69	4317.91
		2264.17	2809.14	3011.59	4256.01
		2280.85	2820.46	3044.12	4219.21
		2266.95	2793.67	3047.26	4226.11
		2304.11	2854.05	3047.97	4233
		2287.47	2859.4	3083.19	4239.44
		2278.87	2859.3	3104.47	4232.64
		2274.34	2831.45	3070.18	4245.43
		2291.42	2803.06	3069.86	4249.43
		2325.13	2813.03	3045.83	4299.79
		2332.26	2785.77	3081.14	4262.97
		2282.58	2816.4	3070.03	4223.58
		2301.41	2861.8	3063.41	4254.03
		2295.74	2841.3	3112.31	4287.14
		2313.6	2843.86	3076.22	4312.39
		2289.1	2815.93	3062.57	4317.6
		2300.91	2799.06	3061.72	4286.89
		2325.6	2817.23	3089.01	4210.71
		2278.49	2815.46	3052.5	4210.11
		2263.4	2842.71	3029.42	4244.82
		2269.02	2818.57	3062.95	4271.9
		2241.36	2803.92	3042.1	4252.64
		2250.36	2864.94	3043.51	4244.09
		2276.11	2826.23	3103.69	4207.91
		2265.06	2817.34	3081.9	4147.58
		2283.78	2803.06	3078.06	4206.21
		2268.23	2768.41	3072.89	4160.65
		2288.73	2761.15	3024.77	4235.87
		2313.16	2758.7	3033.22	4239.52
		2309.37	2754.95	2991.46	4262.61
		2279.39	2762.64	3006.54	4278.84
		2274.44	2747.66	3007.74	4190.47
		2270.64	2740.95	2959.11	4202.7
		2266.95	2819.83	3014.04	4189.1
		2209.38	2840.05	3021.74	4210.17
		2224.57	2842.25	2991.13	4153.18
		2285.52	2814.29	2989.52	4179.82
		2310.64	2770.6	3038.31	4180.5
		2290.2	2808.37	3027.31	4210.19
		2231.05	2893.43	3027.27	4148.67
		2258.48	2921.67	2972.37	4191.16
		2251.23	2825.41	2963.8	4199.77
		2242.59	2812.85	2967.62	4155.22
		2246.54	2815.1	2976.81	4088.2
		2248.99	2861.81	3016.66	4057.68
		2268.19	2859.08	3025.7	4118.47
		2257.61	2831.01	3005.8	4109.53
		2249.48	2851.88	2940.97	4146.38
		2268.59	2844.69	2997.85	4183.27
		2264.64	2860.45	2982.91	4147.72
		2233.47	2845.08	2909.42	4204.86
		2230.78	2833.92	2928.59	4222.8
		2315.8	2860.29	2975.04	4176.32
		2229.11	2893.88	2958.45	4216.26
		2197.02	2841.19	2949.68	4248.55
		2227.67	2834.96	2993.57	4254.58
		2248.78	2823.06	2954.64	4235.47
		2220.54	2824.12	3000.03	4209.75
		2239.42	2854.31	2970.56	4152.43
		2192.46	2846.12	2961.08	4142.12
		2210.1	2862.5	2976.15	4162.44
		2204.97	2878.14	2916.9	4161.75
		2211.21	2890.17	2965.74	4215.32
		2249.35	2906.71	3002.76	4227.02
		2215.53	2864.01	2943.61	4160.34
		2235.25	2773.08	2924.85	4151.23
		2262.97	2780.16	2931.61	4187.12
		2265.12	2811.85	2930.92	4159.95
		2290.45	2793.7	2992.93	4185.45
		2301.14	2787.31	2946.65	4156.63
		2284.69	2777.32	2956.16	4155.32
		2285.42	2782.84	2966.57	4146.13
		2271.6	2817.56	2903.18	4141.19
		2271.28	2795.77	2885.03	4089.27
		2275.99	2748.81	2913.34	4123.55
		2279.07	2764.95	2907.14	4181.52
		2230.44	2769.12	2900.89	4162.12
		2250.78	2756.05	2897.7	4133.42
		2238.8	2793.27	2910.81	4182.16
		2175.59	2762.23	2883.62	4131.94
		2231.11	2716.49	2888.33	4116.33
		2240.51	2726.34	2890.77	4191
		2222.57	2760.25	2902.47	4188.37
		2247.04	2718.39	2897.4	4126.36
		2252.7	2773.22	2887.52	4068.15
		2201.48	2746.48	2916.96	4127.64
		2225.67	2731.19	2931.9	4087.65
		2243.36	2745.03	2908.47	4081.93
		2214.37	2701.29	2897.74	4067.04
		2234.65	2720.53	2927.83	4134.82
		2208.88	2758.04	2947.71	4147.09
		2226.9	2691.41	2938	4086.39
		2217.21	2712.81	2920.4	4087.39
		2254.47	2719.93	2888.77	4078.06
		2223.39	2718.53	2919.4	4059.15
		2220	2693.62	2930.61	4049.13
		2236.38	2709.51	2876.21	4089.97
		2188.83	2728.92	2854.84	4092.44
		2180.63	2716.76	2882.34	4069.36
		2181.39	2700.49	2931.78	4043.03
		2198.57	2680.07	2923.2	4044.41
		2224.08	2696.97	2887.82	4077.25
		2197.6	2716.85	2888.62	4065.94
		2244.58	2708.45	2939.81	4096.74
		2262.43	2727.47	2910.1	4084.26
		2238.32	2764.91	2849.22	4035.36
		2264.46	2728.18	2874.84	4025.71
		2219.67	2677.8	2877.76	3998.2
		2233.73	2676.51	2893.55	4055.19
		2228.4	2693.57	2897.34	4028.63
		2252.88	2660.53	2920.04	4052.35
		2219.87	2665.81	2873.05	4013.12
		2198.35	2668.62	2921.64	4021.29
		2252.52	2683.46	2920.58	4059.51
		2252.52	2674.02	2956.38	3958.86
		2251.86	2689.75	2914.33	3941.38
		2234.03	2664.16	2904	3982.72
		2208.5	2683.84	2881.51	4042.64
		2228.29	2638.49	2892.86	4049.24
		2240.18	2667.81	2832.73	4022.58
		2241.36	2702.7	2883.97	4035.38
		2225.44	2683.62	2878.08	4037.88
		2261.1	2732.84	2880.97	3976.82
		2246.57	2706.68	2877.1	3971.69
		2256.95	2702.77	2925.81	3997.94
		2291.29	2728.23	2893.97	4025.88
		2270.98	2730.01	2896.41	4042.18
		2251	2721.58	2830.6	4034.97
		2177.24	2705.85	2875.24	4070.66
		2196.77	2731.27	2876.05	3986.76
		2232.78	2711.75	2842.2	4009.32
		2222.2	2742.88	2869.99	4062.59
		2228.31	2691.45	2883.72	4076.57
		2232.35	2718.47	2905.68	4045.21
		2255.58	2711.99	2845.62	4089.82
		2258.1	2723.52	2852.31	4024.4
		2221.03	2754.48	2871.28	4034.67
		2204.46	2752.77	2870.85	4004.19
		2219.94	2765.84	2853.62	4013.32
		2246.24	2772.39	2814.46	4031.84
		2201.94	2719.43	2859.13	4003.55
		2213.38	2709.66	2861.53	3987.87
		2217.05	2723.64	2868.56	3989.57
		2235.37	2744.47	2902.66	4009.32
		2238.29	2773.96	2864.45	4031.45
		2227.83	2721.08	2876.23	4010.34
		2214.46	2740.73	2859.93	4022.72
		2238.29	2733.93	2831.36	4062.27
		2208.53	2693.74	2848.23	4082.5
		2193.37	2696.45	2822.39	4010.47
		2172.01	2732.19	2854.23	4028.4
		2193.57	2755.94	2857.09	4033.27
		2176.51	2698.29	2818.77	3970.34
		2172.09	2742.95	2785.64	3973.8
		2196.55	2734.58	2854.16	4012.37
		2154.67	2742.5	2823.37	3975.02
		2173.82	2722.88	2824.41	3964.18
		2186.83	2708.86	2833.84	3951.37
		2205.08	2636.26	2804.19	3953.15
		2233.44	2712.36	2846.32	3989.96
		2235.85	2685.64	2912.23	3946.13
		2231.22	2725.53	2850.05	3982.99
		2211.79	2707.1	2858.59	4017.72
		2214.39	2683.56	2803.96	4064.09
		2206.83	2728.23	2794.52	4011.11
		2238.42	2741.02	2822.09	3996.06
		2211.62	2697.98	2795.28	3965.77
		2227.19	2701.29	2807.29	3938.92
		2199.39	2683.51	2831.73	3979.89
		2186.36	2713.53	2841.94	3949.76
		2213.8	2693.58	2827.83	3972.52
		2199.51	2702.58	2822.2	3926.45
		2200.25	2678.65	2857.68	3925.96
		2196.67	2648.6	2856.41	3955.47
		2182.73	2669.98	2848.1	3923.88
		2201.25	2678.67	2854.82	3898.7
		2162.79	2654.66	2873.65	3921.24
		2179.91	2687.25	2878.7	3871.07
		2219.68	2685.86	2863.26	3861.39
		2194.64	2713.36	2852.98	3905.36
		2194.22	2677.04	2866.89	3925.03
		2202.31	2679.75	2788.94	3920.1
		2210.63	2680.42	2846.81	3898.63
		2206.81	2629.12	2840.93	3919.21
		2216.5	2660.01	2809.11	3903.12
		2205.44	2639.48	2829.5	3937.14
		2198.69	2625	2775.61	3889.45
		2245.23	2608.1	2804.58	3915.48
		2193.36	2650.63	2879.87	3897.36
		2189.67	2658.13	2868.05	3854.16
		2186.19	2663.63	2863.87	3923.27
		2144.6	2670.73	2908.68	3922.23
		2160.68	2653.58	2902.77	3875.26
		2166.6	2653.05	2888.27	3902.69
		2178.09	2652.91	2858.03	3895.06
		2178.91	2697.15	2880.94	3945.62
		2196.68	2658.38	2852.53	3911.91
		2147.98	2664.38	2819.64	3922.47
		2205.98	2602.64	2836.21	3916.44
		2161.86	2639.74	2815.88	3911.77
		2143.58	2638.11	2779.5	3928.98
		2179.21	2599.74	2781.94	3894.63
		2146.41	2650.38	2774.76	3922.96
		2134.23	2647.56	2783.11	3869.9
		2129.44	2676.57	2818.67	3888.19
		2182.06	2669.15	2783.93	3894.61
		2147.55	2634.98	2796.6	3901.85
		2190.63	2678.78	2767.72	3916.09
		2184.9	2637.98	2764.75	3915.87
		2148.97	2630.52	2783.94	3935.88
		2155.8	2663.16	2783.56	3889.53
		2121.21	2702.01	2740.66	3898.82
		2135.55	2671.72	2711.5	3945.46
		2144.21	2681.61	2730.6	3922.77
		2168.45	2673.29	2780.61	3907.14
		2213.42	2680.76	2758.59	3926.12
		2145.99	2689.66	2785.33	3932.46
		2114.37	2660.23	2804.29	3921.06
		2149.39	2672	2765.93	3953.19
		2164.91	2650.4	2798.15	3950.18
		2170.41	2647.99	2752.21	3952.88
		2145.67	2626.03	2816.38	3941.48
		2169.55	2603.44	2812.21	3926.69
		2145.2	2622.9	2803.69	3869.72
		2123.25	2609.68	2793.5	3866.84
		2139.8	2606.47	2803.85	3880.49
		2145.04	2604.48	2775.68	3856.64
		2164.14	2611.63	2782.49	3891.35
		2145.01	2636.02	2757.03	3845.66
		2140.08	2652.2	2738.42	3876.51
		2138.91	2629.53	2763.28	3890.05
		2113.76	2672.41	2773.9	3901.08
		2114.53	2694.03	2800.05	3899.09
		2111.78	2660.14	2758.01	3900.69
		2104.38	2674.4	2793.47	3915.81
		2145.07	2624.85	2786.85	3857.17
		2146	2672.03	2792.88	3895.9
		2183.31	2668.52	2768.69	3917.51
		2124.55	2610.77	2792.94	3891.93
		2128.92	2636.49	2751.56	3912.14
		2169.34	2648.68	2728.45	3884.24
		2149.93	2658.77	2747.96	3894.21
		2163.98	2695	2771.51	3938.66
		2164.93	2671.24	2805.72	3962.15
		2153.35	2668.72	2760.38	3928.27
		2122.84	2664.52	2771.7	3918.65
		2121.3	2664.35	2801.06	3899.24
		2150.67	2617.67	2795.32	3863.73
		2161.7	2623.89	2736.33	3847.86
		2153.21	2657.56	2772.39	3855.84
		2191.97	2624.66	2722.79	3879.57
		2180.2	2630.72	2785.98	3905.06
		2156.32	2615.93	2746.91	3876.1
		2179.92	2623.7	2724.9	3836.64
		2148.09	2638.28	2726.26	3876.36
		2152.42	2679.03	2767.62	3876.15
		2165.53	2634.03	2751.29	3861.92
		2192.06	2606.89	2747.48	3828.94
		2172.32	2604.33	2798.74	3844.57
		2173.8	2638.08	2779.07	3859.4
		2170.09	2647.81	2764.86	3885.86
		2183.79	2624.97	2776.6	3876.29
		2168.06	2648.8	2768.92	3905.36
		2138.05	2640.43	2777.13	3863.24
		2140.71	2652.22	2776.86	3843.89
		2140.65	2651.95	2745.75	3865.5
		2138.82	2625.21	2791.41	3834.05
		2146.16	2626.8	2783.36	3838.78
		2133.87	2584.12	2819.57	3844.64
		2121.49	2592.32	2793.44	3809.35
		2150.29	2576.34	2774.22	3852.21
		2139.19	2599.76	2785.07	3852.08
		2141.36	2629.12	2788.69	3809.01
		2179.06	2564.22	2787.32	3787.53
		2178.65	2586.29	2774.5	3858.01
		2173.56	2613.34	2749.31	3801.15
		2149.58	2603.94	2741.19	3847.75
		2179.04	2596.11	2745.12	3840.25
		2143.21	2603.67	2752.42	3829.52
		2159.7	2583.41	2742.9	3833.88
		2132.33	2625.61	2762.18	3809.39
		2136.17	2579.77	2742.41	3800.71
		2157.9	2565.64	2741.88	3807.98
		2172.28	2548.37	2758.9	3827.53
		2211.71	2575.61	2711.36	3779.64
		2202.03	2587.42	2707.73	3815.75
		2189.1	2630.04	2706.24	3799.38
		2175.33	2555.98	2727.86	3829.82
		2169.8	2606.85	2712.22	3846.88
		2150.3	2637.45	2704.34	3807.06
		2152	2620.5	2722.38	3826.94
		2172.07	2586.8	2744.01	3855.21
		2124.57	2570.07	2758.2	3817.1
		2116.59	2602.02	2746.25	3818.99
		2156.48	2576.44	2738.75	3839.47
		2187.52	2594.39	2761.5	3798.52
		2179.48	2573.04	2748.79	3817
		2146.95	2569.6	2748.14	3767.23
		2132.43	2594.41	2756.76	3802.26
		2128.16	2614.77	2703.31	3868.51
		2124.68	2669.92	2734.47	3882.55
		2131.38	2614.06	2671.55	3820.74
		2124.59	2619.58	2684.83	3843.7
		2124.7	2612.79	2707.51	3803.71
		2125.9	2601.63	2704.27	3809.91
		2114.52	2632.04	2697.05	3830.63
		2128.57	2620.88	2730.37	3807.66
		2157.56	2560.86	2715.68	3809.82
		2184.38	2637.46	2740.78	3824.12
		2153.34	2694.92	2730.28	3804.96
		2132.24	2651.42	2679.74	3787.38
		2150.42	2617.44	2683.52	3808.96
		2104.82	2559.96	2675.37	3802.63
		2133.47	2587.27	2699.46	3813.6
		2103.8	2558.35	2680.02	3844.83
		2120.59	2592.55	2641.35	3775.3
		2165.9	2553.89	2673.43	3769.91
		2167.55	2619	2681.05	3819.8
		2138.54	2565.84	2704.38	3807.8
		2123.97	2587.52	2677.28	3786.78
		2151.39	2593.19	2718.69	3775.68
		2087.83	2598.7	2729.07	3788.56
		2090.42	2589.92	2715.83	3765.55
		2056.35	2571.67	2704.07	3784.94
		2110.28	2614.83	2727.04	3738.72
		2108.55	2611.89	2749.88	3733.89
		2146.61	2586.8	2708.98	3805.89
		2118.14	2612.94	2705.05	3719.94
		2127.55	2632.2	2720.71	3766.53
		2124.64	2633.36	2734.05	3741.32
		2090.3	2569.51	2703.4	3753.67
		2100.61	2612.71	2705.15	3697.75
		2139.44	2602.4	2712.45	3742.75
		2108.48	2587.43	2713.84	3745.96
		2122.28	2632.41	2748.8	3751.55
		2108.28	2616.59	2722.58	3786.34
		2058.44	2625.18	2696.65	3720.88
		2088.85	2597.29	2709.65	3755.57
		2141.65	2608.06	2741.94	3737.8
		2115.05	2577.89	2698.45	3729.47
		2073.05	2559.06	2702.08	3770.12
		2092.33	2596.78	2695.62	3723.82
		2083.12	2631.37	2660.87	3744.02
		2090.04	2629.85	2623.7	3762.26
		2099.44	2621.48	2653.56	3783.73
		2115.07	2618.47	2637.66	3685.64
		2133.64	2592.28	2684.11	3685.4
		2114.54	2655.79	2703.06	3707.39
		2118.26	2657.6	2670.92	3712.32
		2081.29	2652.2	2675.97	3697.03
		2046.39	2595.8	2702.84	3630.31
		2062.21	2599.44	2677.59	3672.68
		2098.3	2601.04	2680.3	3677.92
		2085.04	2595.65	2671.97	3704.85
		2070.47	2612.12	2669.25	3711.09
		2096.54	2564.89	2691.7	3672.46
		2061.24	2572.69	2621.37	3671.02
		2035.08	2618.45	2684.69	3686.7
		2047.65	2593.93	2684.17	3691.78
		2019.73	2593.49	2692.05	3660.8
		2056.33	2565	2703.59	3647.62
		2054.08	2605.34	2672.13	3619.47
		2066.06	2595.86	2647.37	3601.03
		2079.53	2614.82	2670.42	3610.67
		2051.04	2585.58	2637.04	3680.02
		2047.79	2570.64	2661.55	3692.79
		2106.55	2581.33	2663.64	3611.95
		2068.35	2567.84	2682.38	3657.04
		2086.73	2598.48	2666.58	3624.1
		2078.78	2614.07	2645.77	3687.03
		2082.16	2576.06	2607.97	3654.19
		2102.2	2582.39	2628.63	3670.61
		2069.61	2626.99	2643.3	3689.5
		2058.52	2688.57	2665.14	3671.08
		2026.78	2669.88	2642.81	3687.59
		2055.86	2668.89	2659.34	3673.96
		2034.51	2637.71	2654.22	3603.13
		2054.64	2633.6	2637.65	3618.33
		2086.65	2594.88	2685.47	3636.5
		2094.98	2563.52	2672.6	3581.43
		2084.02	2585.97	2705.18	3626.91
		2057.73	2559.66	2668.32	3613.31
		2028.16	2541.3	2618.86	3677.13
		2040.73	2590.97	2632.88	3674.03
		2027.07	2579.82	2639.36	3638.6
		2004.68	2571.7	2638.71	3654.73
		2012.99	2591.36	2632.56	3692.13
		2034.68	2511.8	2672.12	3691.96
		2013.52	2518.23	2676.84	3709.3
		2059.17	2547.58	2671.22	3672.9
		2030.85	2527.02	2727.98	3667.32
[truncated: 7,741 more rows]

## Sheet: Fig S7 solvents
a											b
Number of active defects per frame	PDF										Solvent dielectric constant	37	11.9	4.8	2.02	8.93	46.68	25.3	46.5	80.1
	EthGly	BenzylOH	chloroform	cyclohexane	dichloromethane	DMSO	EtOH	glycerol	water		Crystal brightness	72.627	85.9742	893.285	1119.15	843.625	682.582	698.269	24.6351	4.87694
0	0.2482	0.135	0.000750939	0.00075	0	0.012	0	0.584	0.901902		Error bar	29.8399	20.8461	57.9454	123.258	44.8437	82.3316	40.1447	15.1165	14.5489
1	0.4312	0.389	0.00375469	0.00425	0	0.01975	0.000333333	0.328	0.0930931
2	0.2234	0.287	0.00926158	0.02025	0.002	0.0325	0.00233333	0.075	0.004004
3	0.0746	0.146	0.0197747	0.03175	0.002	0.04175	0.0146667	0.012	0.001001
4	0.0188	0.038	0.0325407	0.0565	0.006	0.073	0.0276667	0.001	0
5	0.0034	0.005	0.0510638	0.0895	0.022	0.1105	0.0526667	0	0
6	0.0004	0	0.0570713	0.12175	0.042	0.116	0.0883333	0	0
7	0	0	0.073592	0.145	0.072	0.13625	0.113667	0	0
8	0	0	0.0725907	0.13525	0.096	0.12975	0.141333	0	0
9	0	0	0.0765957	0.10725	0.146	0.10725	0.138	0	0
10	0	0	0.0758448	0.0895	0.118	0.07825	0.124333	0	0
11	0	0	0.0733417	0.06	0.144	0.0635	0.096	0	0
12	0	0	0.0743429	0.05275	0.086	0.0365	0.0776667	0	0
13	0	0	0.0668335	0.03675	0.06	0.022	0.0493333	0	0
14	0	0	0.0690864	0.0195	0.058	0.013	0.0363333	0	0
15	0	0	0.0498123	0.015	0.05	0.006	0.02	0	0
16	0	0	0.0473091	0.00875	0.03	0.00125	0.008	0	0
17	0	0	0.0470588	0.00425	0.022	0.00075	0.00433333	0	0
18	0	0	0.0337922	0.0005	0.016	0	0.003	0	0
19	0	0	0.020025	0.0005	0.014	0	0.001	0	0
20	0	0	0.0197747	0.00025	0.002	0	0.000666667	0	0
21	0	0	0.0102628	0	0.01	0	0.000333333	0	0
22	0	0	0.00600751	0	0.002	0	0	0	0
23	0	0	0.00550688	0	0	0	0	0	0
24	0	0	0.00250313	0	0	0	0	0	0
25	0	0	0.00150188	0	0	0	0	0	0

## Sheet: Fig S9
b
ethanol		isopropanol		tert-butanol
power (mW)	emitters per um2	power (mW)	emitters per um2	power (mW)	emitters per um2
70.3	0.364075	70.3	0.160632	37.1	0.0329712
66.1	0.387451	66.1	0.196399	31.5	0.0322021
58	0.42749	58	0.200757	25.9	0.0585327
47.8	0.542712	47.8	0.255615	20.5	0.0637329
37.1	0.711072	37.1	0.36322	15.7	0.0993042
25.9	0.964465	25.9	0.506372	10.96	0.141431
15.7	1.27476	15.7	0.779565	6.9	0.240491
6.9	1.34868	6.9	1.07437
1.63	1.12427	1.63	0.971179

## Sheet: Fig S10
e
Time (s)	Emitters per frame
0	15
0.02091	16
0.04182	14
0.06273	14
0.08364	15
0.10455	17
0.12546	18
0.14637	16
0.16728	16
0.18819	19
0.2091	14
0.23001	15
0.25092	17
0.27183	17
0.29274	17
0.31365	18
0.33456	14
0.35547	14
0.37638	16
0.39729	15
0.4182	15
0.43911	11
0.46002	16
0.48093	11
0.50184	16
0.52275	15
0.54366	11
0.56457	15
0.58548	13
0.60639	15
0.6273	11
0.64821	15
0.66912	16
0.69003	14
0.71094	13
0.73185	14
0.75276	15
0.77367	13
0.79458	14
0.81549	16
0.8364	16
0.85731	12
0.87822	12
0.89913	11
0.92004	14
0.94095	15
0.96186	16
0.98277	19
1.00368	14
1.02459	10
1.0455	13
1.06641	14
1.08732	16
1.10823	11
1.12914	12
1.15005	14
1.17096	16
1.19187	14
1.21278	15
1.23369	16
1.2546	16
1.27551	14
1.29642	12
1.31733	13
1.33824	9
1.35915	12
1.38006	16
1.40097	11
1.42188	12
1.44279	11
1.4637	12
1.48461	10
1.50552	11
1.52643	10
1.54734	11
1.56825	12
1.58916	12
1.61007	12
1.63098	10
1.65189	11
1.6728	10
1.69371	16
1.71462	13
1.73553	16
1.75644	15
1.77735	13
1.79826	11
1.81917	13
1.84008	15
1.86099	16
1.8819	15
1.90281	15
1.92372	14
1.94463	11
1.96554	14
1.98645	15
2.00736	20
2.02827	17
2.04918	12
2.07009	15
2.091	11
2.11191	11
2.13282	8
2.15373	6
2.17464	12
2.19555	9
2.21646	12
2.23737	11
2.25828	11
2.27919	12
2.3001	10
2.32101	11
2.34192	14
2.36283	16
2.38374	16
2.40465	12
2.42556	12
2.44647	7
2.46738	9
2.48829	7
2.5092	7
2.53011	6
2.55102	7
2.57193	13
2.59284	7
2.61375	6
2.63466	12
2.65557	11
2.67648	11
2.69739	11
2.7183	13
2.73921	11
2.76012	8
2.78103	11
2.80194	8
2.82285	9
2.84376	10
2.86467	12
2.88558	14
2.90649	14
2.9274	18
2.94831	10
2.96922	10
2.99013	16
3.01104	11
3.03195	11
3.05286	11
3.07377	13
3.09468	10
3.11559	13
3.1365	12
3.15741	10
3.17832	8
3.19923	9
3.22014	9
3.24105	8
3.26196	12
3.28287	12
3.30378	17
3.32469	14
3.3456	13
3.36651	9
3.38742	11
3.40833	15
3.42924	14
3.45015	13
3.47106	13
3.49197	12
3.51288	13
3.53379	16
3.5547	13
3.57561	9
3.59652	13
3.61743	14
3.63834	17
3.65925	12
3.68016	15
3.70107	12
3.72198	8
3.74289	10
3.7638	11
3.78471	11
3.80562	10
3.82653	8
3.84744	11
3.86835	13
3.88926	12
3.91017	8
3.93108	12
3.95199	7
3.9729	10
3.99381	8
4.01472	8
4.03563	9
4.05654	12
4.07745	15
4.09836	12
4.11927	12
4.14018	19
4.16109	18
4.182	18
4.20291	19
4.22382	19
4.24473	18
4.26564	14
4.28655	14
4.30746	18
4.32837	16
4.34928	19
4.37019	17
4.3911	15
4.41201	18
4.43292	18
4.45383	14
4.47474	16
4.49565	15
4.51656	12
4.53747	11
4.55838	10
4.57929	12
4.6002	13
4.62111	12
4.64202	18
4.66293	15
4.68384	13
4.70475	15
4.72566	9
4.74657	13
4.76748	13
4.78839	15
4.8093	10
4.83021	9
4.85112	8
4.87203	11
4.89294	11
4.91385	13
4.93476	13
4.95567	10
4.97658	10
4.99749	9
5.0184	11
5.03931	11
5.06022	13
5.08113	13
5.10204	12
5.12295	11
5.14386	7
5.16477	15
5.18568	13
5.20659	13
5.2275	13
5.24841	13
5.26932	13
5.29023	11
5.31114	12
5.33205	15
5.35296	11
5.37387	9
5.39478	12
5.41569	13
5.4366	11
5.45751	8
5.47842	10
5.49933	10
5.52024	13
5.54115	16
5.56206	13
5.58297	10
5.60388	11
5.62479	13
5.6457	12
5.66661	14
5.68752	15
5.70843	17
5.72934	14
5.75025	9
5.77116	11
5.79207	12
5.81298	15
5.83389	14
5.8548	12
5.87571	13
5.89662	12
5.91753	15
5.93844	13
5.95935	17
5.98026	19
6.00117	18
6.02208	21
6.04299	15
6.0639	13
6.08481	13
6.10572	12
6.12663	12
6.14754	11
6.16845	11
6.18936	12
6.21027	11
6.23118	11
6.25209	8
6.273	6
6.29391	5
6.31482	9
6.33573	11
6.35664	10
6.37755	9
6.39846	12
6.41937	13
6.44028	7
6.46119	12
6.4821	12
6.50301	14
6.52392	12
6.54483	20
6.56574	18
6.58665	14
6.60756	15
6.62847	12
6.64938	11
6.67029	13
6.6912	12
6.71211	12
6.73302	16
6.75393	15
6.77484	10
6.79575	11
6.81666	7
6.83757	10
6.85848	12
6.87939	9
6.9003	10
6.92121	11
6.94212	14
6.96303	9
6.98394	8
7.00485	6
7.02576	8
7.04667	8
7.06758	10
7.08849	10
7.1094	7
7.13031	5
7.15122	9
7.17213	10
7.19304	10
7.21395	10
7.23486	12
7.25577	12
7.27668	17
7.29759	15
7.3185	14
7.33941	11
7.36032	11
7.38123	11
7.40214	15
7.42305	17
7.44396	16
7.46487	16
7.48578	15
7.50669	19
7.5276	14
7.54851	19
7.56942	20
7.59033	17
7.61124	17
7.63215	15
7.65306	14
7.67397	16
7.69488	13
7.71579	19
7.7367	15
7.75761	12
7.77852	13
7.79943	17
7.82034	13
7.84125	14
7.86216	14
7.88307	14
7.90398	18
7.92489	14
7.9458	14
7.96671	14
7.98762	13
8.00853	15
8.02944	13
8.05035	13
8.07126	14
8.09217	15
8.11308	18
8.13399	19
8.1549	16
8.17581	15
8.19672	14
8.21763	16
8.23854	15
8.25945	6
8.28036	13
8.30127	13
8.32218	9
8.34309	12
8.364	16
8.38491	16
8.40582	17
8.42673	16
8.44764	14
8.46855	15
8.48946	15
8.51037	22
8.53128	12
8.55219	12
8.5731	10
8.59401	14
8.61492	12
8.63583	8
8.65674	10
8.67765	13
8.69856	14
8.71947	12
8.74038	14
8.76129	13
8.7822	17
8.80311	20
8.82402	18
8.84493	15
8.86584	19
8.88675	12
8.90766	11
8.92857	10
8.94948	14
8.97039	11
8.9913	10
9.01221	8
9.03312	12
9.05403	10
9.07494	11
9.09585	14
9.11676	14
9.13767	12
9.15858	14
9.17949	16
9.2004	11
9.22131	12
9.24222	14
9.26313	11
9.28404	11
9.30495	12
9.32586	11
9.34677	14
9.36768	12
9.38859	11
9.4095	13
9.43041	16
9.45132	14
9.47223	13
9.49314	14
9.51405	18
9.53496	19
9.55587	13
9.57678	13
9.59769	14
9.6186	15
9.63951	16
9.66042	16
9.68133	19
9.70224	14
9.72315	12
9.74406	16
9.76497	20
9.78588	20
9.80679	19
9.8277	16
9.84861	17
9.86952	16
9.89043	19
9.91134	25
9.93225	18
9.95316	15
9.97407	16
9.99498	15
10.0159	19
10.0368	16
10.0577	16
10.0786	17
10.0995	17
10.1204	17
10.1413	15
10.1623	17
10.1832	16
10.2041	10
10.225	11
10.2459	14
10.2668	13
10.2877	19
10.3086	15
10.3295	16
10.3505	14
10.3714	15
10.3923	14
10.4132	12
10.4341	15
10.455	11
10.4759	11
10.4968	11
10.5177	11
10.5386	12
10.5595	9
10.5805	9
10.6014	10
10.6223	9
10.6432	10
10.6641	9
10.685	10
10.7059	12
10.7268	12
10.7477	13
10.7686	14
10.7896	15
10.8105	12
10.8314	11
10.8523	11
10.8732	10
10.8941	10
10.915	10
10.9359	12
10.9568	10
10.9778	11
10.9987	11
11.0196	11
11.0405	11
11.0614	13
11.0823	14
11.1032	10
11.1241	13
11.145	8
11.1659	11
11.1868	10
11.2078	11
11.2287	10
11.2496	12
11.2705	9
11.2914	9
11.3123	9
11.3332	7
11.3541	12
11.375	11
11.3959	11
11.4169	12
11.4378	14
11.4587	13
11.4796	11
11.5005	12
11.5214	12
11.5423	10
11.5632	10
11.5841	14
11.6051	10
11.626	12
11.6469	9
11.6678	11
11.6887	8
11.7096	10
11.7305	12
11.7514	11
11.7723	11
11.7932	8
11.8141	8
11.8351	10
11.856	11
11.8769	11
11.8978	9
11.9187	8
11.9396	8
11.9605	8
11.9814	8
12.0023	7
12.0233	6
12.0442	6
12.0651	10
12.086	10
12.1069	10
12.1278	10
12.1487	12
12.1696	8
12.1905	11
12.2114	8
12.2324	5
12.2533	5
12.2742	6
12.2951	8
12.316	8
12.3369	10
12.3578	11
12.3787	10
12.3996	10
12.4205	11
12.4414	9
12.4624	9
12.4833	11
12.5042	10
12.5251	10
12.546	17
12.5669	11
12.5878	12
12.6087	8
12.6296	7
12.6506	10
12.6715	11
12.6924	12
12.7133	11
12.7342	13
12.7551	10
12.776	13
12.7969	8
12.8178	10
12.8387	11
12.8597	11
12.8806	9
12.9015	9
12.9224	11
12.9433	11
12.9642	13
12.9851	12
13.006	14
13.0269	10
13.0478	7
13.0687	12
13.0897	13
13.1106	12
13.1315	8
13.1524	14
13.1733	20
13.1942	16
13.2151	15
13.236	12
13.2569	12
13.2779	13
13.2988	12
13.3197	13
13.3406	13
13.3615	11
13.3824	11
13.4033	13
13.4242	11
13.4451	11
13.466	14
13.487	14
13.5079	15
13.5288	13
13.5497	18
13.5706	14
13.5915	13
13.6124	14
13.6333	10
13.6542	12
13.6751	12
13.696	13
13.717	11
13.7379	12
13.7588	13
13.7797	13
13.8006	12
13.8215	11
13.8424	10
13.8633	9
13.8842	11
13.9052	10
13.9261	10
13.947	10
13.9679	12
13.9888	14
14.0097	15
14.0306	11
14.0515	9
14.0724	9
14.0933	7
14.1143	10
14.1352	10
14.1561	12
14.177	11
14.1979	13
14.2188	15
14.2397	13
14.2606	13
14.2815	17
14.3024	17
14.3233	13
14.3443	8
14.3652	10
14.3861	11
14.407	11
14.4279	12
14.4488	15
14.4697	15
14.4906	14
14.5115	17
14.5325	12
14.5534	14
14.5743	15
14.5952	16
14.6161	15
14.637	14
14.6579	13
14.6788	18
14.6997	13
14.7206	14
14.7416	16
14.7625	14
14.7834	15
14.8043	17
14.8252	15
14.8461	13
14.867	17
14.8879	19
14.9088	14
14.9297	18
14.9506	17
14.9716	17
14.9925	17
15.0134	20
15.0343	16
15.0552	18
15.0761	14
15.097	14
15.1179	14
15.1388	10
15.1598	16
15.1807	13
15.2016	20
15.2225	14
15.2434	11
15.2643	16
15.2852	14
15.3061	18
15.327	15
15.3479	14
15.3689	13
15.3898	11
15.4107	14
15.4316	14
15.4525	14
15.4734	6
15.4943	9
15.5152	10
15.5361	11
15.557	11
15.5779	9
15.5989	9
15.6198	9
15.6407	15
15.6616	18
15.6825	13
15.7034	12
15.7243	14
15.7452	15
15.7661	14
15.7871	15
15.808	18
15.8289	13
15.8498	14
15.8707	15
15.8916	12
15.9125	12
15.9334	11
15.9543	14
15.9752	12
15.9962	14
16.0171	16
16.038	12
16.0589	9
16.0798	10
16.1007	11
16.1216	12
16.1425	11
16.1634	13
16.1843	13
16.2052	14
16.2262	11
16.2471	14
16.268	12
16.2889	13
16.3098	9
16.3307	13
16.3516	15
16.3725	12
16.3934	14
16.4143	11
16.4353	13
16.4562	11
16.4771	13
16.498	12
16.5189	14
16.5398	13
16.5607	13
16.5816	13
16.6025	14
16.6234	11
16.6444	9
16.6653	12
16.6862	9
16.7071	9
16.728	10
16.7489	10
16.7698	10
16.7907	17
16.8116	13
16.8326	13
16.8535	14
16.8744	17
16.8953	15
16.9162	17
16.9371	16
16.958	17
16.9789	14
16.9998	18
17.0207	19
17.0417	18
17.0626	15
17.0835	14
17.1044	15
17.1253	14
17.1462	15
17.1671	13
17.188	13
17.2089	15
17.2298	14
17.2508	16
17.2717	16
17.2926	14
17.3135	21
17.3344	17
17.3553	13
17.3762	9
17.3971	12
17.418	14
17.4389	11
17.4598	13
17.4808	12
17.5017	11
17.5226	9
17.5435	8
17.5644	6
17.5853	5
17.6062	6
17.6271	5
17.648	12
17.6689	9
17.6899	11
17.7108	10
17.7317	11
17.7526	9
17.7735	13
17.7944	12
17.8153	12
17.8362	8
17.8571	8
17.8781	7
17.899	10
17.9199	10
17.9408	9
17.9617	8
17.9826	13
18.0035	12
18.0244	12
18.0453	12
18.0662	16
18.0872	8
18.1081	12
18.129	12
18.1499	11
18.1708	7
18.1917	11
18.2126	11
18.2335	14
18.2544	14
18.2753	13
18.2963	10
18.3172	12
18.3381	13
18.359	12
18.3799	13
18.4008	14
18.4217	11
18.4426	9
18.4635	10
18.4844	7
18.5053	6
18.5263	9
18.5472	7
18.5681	12
18.589	11
18.6099	6
18.6308	11
18.6517	10
18.6726	10
18.6935	13
18.7144	9
18.7354	7
18.7563	8
18.7772	9
18.7981	11
18.819	8
18.8399	8
18.8608	11
18.8817	11
18.9026	8
18.9235	9
18.9445	10
18.9654	11
18.9863	6
19.0072	12
19.0281	10
19.049	11
19.0699	11
19.0908	9
19.1117	10
19.1327	10
19.1536	10
19.1745	10
19.1954	9
19.2163	15
19.2372	10
19.2581	13
19.279	11
19.2999	17
19.3208	15
19.3418	17
19.3627	18
19.3836	19
19.4045	15
19.4254	16
19.4463	12
19.4672	16
19.4881	13
19.509	14
19.5299	8
19.5509	10
19.5718	13
19.5927	8
19.6136	12
19.6345	14
19.6554	15
19.6763	15
19.6972	12
19.7181	15
19.739	13
19.7599	13
19.7809	15
19.8018	13
19.8227	15
19.8436	15
19.8645	13
19.8854	12
19.9063	15
19.9272	11
19.9481	13
19.969	15
19.99	17
20.0109	17
20.0318	17
20.0527	16
20.0736	12
20.0945	14
20.1154	15
20.1363	12
20.1572	14
20.1781	14
20.1991	14
20.22	10
20.2409	11
20.2618	13
20.2827	12
20.3036	10
20.3245	12
20.3454	13
20.3663	13
20.3873	15
20.4082	15
20.4291	13
20.45	18
20.4709	12
20.4918	17
20.5127	13
20.5336	12
20.5545	9
20.5754	12
20.5964	10
20.6173	12
20.6382	16
20.6591	15
20.68	16
20.7009	19
20.7218	15
20.7427	14
20.7636	15
20.7845	13
20.8055	15
20.8264	18
20.8473	15
20.8682	10
20.8891	12
20.91	14
20.9309	11
20.9518	7
20.9727	12
20.9936	11
21.0145	8
21.0355	11
21.0564	13
21.0773	12
21.0982	10
21.1191	8
21.14	10
21.1609	11
21.1818	13
21.2027	9
21.2236	12
21.2446	14
21.2655	10
21.2864	11
21.3073	9
21.3282	10
21.3491	12
21.37	10
21.3909	8
21.4118	10
21.4327	11
21.4537	7
21.4746	8
21.4955	10
21.5164	10
21.5373	9
21.5582	8
21.5791	13
21.6	12
21.6209	12
21.6419	14
21.6628	11
21.6837	13
21.7046	11
21.7255	12
21.7464	12
21.7673	11
21.7882	12
21.8091	11
21.83	13
21.851	9
21.8719	14
21.8928	10
21.9137	11
21.9346	9
21.9555	10
21.9764	9
21.9973	10
22.0182	6
22.0391	12
22.0601	9
22.081	9
22.1019	8
22.1228	10
22.1437	11
22.1646	7
22.1855	12
22.2064	10
22.2273	12
22.2482	7
22.2691	10
22.2901	13
22.311	8
22.3319	7
22.3528	9
22.3737	9
22.3946	9
22.4155	8
22.4364	7
22.4573	7
22.4782	10
22.4992	7
22.5201	10
22.541	8
22.5619	10
22.5828	11
22.6037	8
22.6246	10
22.6455	15
22.6664	10
22.6873	12
22.7083	12
22.7292	8
22.7501	7
22.771	6
22.7919	8
22.8128	8
22.8337	8
22.8546	9
22.8755	11
22.8965	11
22.9174	11
22.9383	15
22.9592	13
22.9801	14
23.001	14
23.0219	14
23.0428	18
23.0637	19
23.0846	14
23.1056	17
23.1265	17
23.1474	20
23.1683	19
23.1892	20
23.2101	18
23.231	15
23.2519	15
23.2728	14
23.2937	11
23.3147	15
23.3356	11
23.3565	10
23.3774	12
23.3983	9
23.4192	9
23.4401	10
23.461	12
23.4819	10
23.5028	15
23.5237	12
23.5447	11
23.5656	11
23.5865	8
23.6074	13
23.6283	11
23.6492	11
23.6701	11
23.691	14
23.7119	12
23.7328	12
23.7538	11
23.7747	12
23.7956	10
23.8165	9
23.8374	8
23.8583	9
23.8792	9
23.9001	15
23.921	11
23.9419	14
23.9629	18
23.9838	19
24.0047	19
24.0256	16
24.0465	18
24.0674	17
24.0883	14
24.1092	18
24.1301	16
24.1511	13
24.172	11
24.1929	14
24.2138	17
24.2347	11
24.2556	15
24.2765	17
24.2974	16
24.3183	14
24.3392	15
24.3602	13
24.3811	21
24.402	14
24.4229	15
24.4438	16
24.4647	12
24.4856	16
24.5065	16
24.5274	13
24.5483	10
24.5693	14
24.5902	11
24.6111	13
24.632	14
24.6529	9
24.6738	12
24.6947	11
24.7156	13
24.7365	14
24.7574	10
24.7783	12
24.7993	12
24.8202	8
24.8411	13
24.862	11
24.8829	13
24.9038	13
24.9247	10
24.9456	9
24.9665	9
24.9874	8
25.0084	13
25.0293	13
25.0502	14
25.0711	10
25.092	10
25.1129	11
25.1338	14
25.1547	15
25.1756	11
25.1965	11
25.2175	13
25.2384	16
25.2593	14
25.2802	9
25.3011	16
25.322	15
25.3429	16
25.3638	13
25.3847	14
25.4057	13
25.4266	18
25.4475	15
25.4684	16
25.4893	13
25.5102	15
25.5311	10
25.552	16
25.5729	6
25.5938	11
25.6148	11
25.6357	11
25.6566	12
25.6775	10
25.6984	12
25.7193	9
25.7402	11
25.7611	12
25.782	11
25.8029	12
25.8239	10
25.8448	5
25.8657	9
25.8866	11
25.9075	13
25.9284	11
25.9493	14
25.9702	10
25.9911	13
26.012	12
26.0329	12
26.0539	13
26.0748	17
26.0957	13
26.1166	13
26.1375	9
26.1584	11
26.1793	8
26.2002	10
26.2211	9
26.242	10
26.263	11
26.2839	7
26.3048	8
26.3257	14
26.3466	12
26.3675	8
26.3884	9
26.4093	10
26.4302	8
26.4511	8
26.4721	7
26.493	11
26.5139	10
26.5348	12
26.5557	13
26.5766	14
26.5975	13
26.6184	13
26.6393	15
26.6603	15
26.6812	12
26.7021	17
26.723	16
26.7439	15
26.7648	14
26.7857	9
26.8066	13
26.8275	15
26.8484	17
26.8694	18
26.8903	17
26.9112	16
26.9321	15
26.953	12
26.9739	11
26.9948	12
27.0157	12
27.0366	12
27.0575	14
27.0785	15
27.0994	16
27.1203	13
27.1412	14
27.1621	12
27.183	14
27.2039	12
27.2248	14
27.2457	9
27.2666	17
27.2875	17
27.3085	14
27.3294	13
27.3503	10
27.3712	13
27.3921	11
27.413	10
27.4339	13
27.4548	12
27.4757	16
27.4966	12
27.5176	14
27.5385	9
27.5594	12
27.5803	15
27.6012	16
27.6221	13
27.643	15
27.6639	11
27.6848	10
27.7057	12
27.7267	15
27.7476	14
27.7685	18
27.7894	15
27.8103	15
27.8312	20
27.8521	15
27.873	17
27.8939	17
27.9149	17
27.9358	13
27.9567	16
27.9776	16
27.9985	15
28.0194	15
28.0403	16
28.0612	15
28.0821	12
28.103	13
28.124	18
28.1449	16
28.1658	11
28.1867	14
28.2076	12
28.2285	12
28.2494	15
28.2703	13
28.2912	12
28.3121	13
28.3331	15
28.354	12
28.3749	16
28.3958	11
28.4167	16
28.4376	16
28.4585	12
28.4794	13
28.5003	10
28.5212	8
28.5421	10
28.5631	11
28.584	13
28.6049	12
28.6258	10
28.6467	11
28.6676	13
28.6885	14
28.7094	10
28.7303	10
28.7512	10
28.7722	13
28.7931	12
28.814	11
28.8349	11
28.8558	13
28.8767	10
28.8976	11
28.9185	10
28.9394	9
28.9603	16
28.9813	11
29.0022	12
29.0231	8
29.044	12
29.0649	9
29.0858	12
29.1067	14
29.1276	8
29.1485	6
29.1695	9
29.1904	9
29.2113	9
29.2322	6
29.2531	9
29.274	8
29.2949	8
29.3158	5
29.3367	7
29.3576	13
29.3786	13
29.3995	9
29.4204	11
29.4413	9
29.4622	11
29.4831	13
29.504	11
29.5249	9
29.5458	8
29.5667	12
29.5877	11
29.6086	9
29.6295	15
29.6504	14
29.6713	8
29.6922	11
29.7131	11
29.734	8
29.7549	7
29.7758	8
29.7967	9
29.8177	14
29.8386	8
29.8595	11
29.8804	14
29.9013	9
29.9222	12
29.9431	8
29.964	9
29.9849	12
30.0058	8
30.0268	8
30.0477	8
30.0686	11
30.0895	12
30.1104	11
30.1313	9
30.1522	11
30.1731	11
30.194	12
30.215	12
30.2359	13
30.2568	12
30.2777	18
30.2986	14
30.3195	14
30.3404	13
30.3613	13
30.3822	15
30.4031	15
30.4241	15
30.445	16
30.4659	16
30.4868	12
30.5077	14
30.5286	19
30.5495	15
30.5704	16
30.5913	16
30.6122	16
30.6332	15
30.6541	12
30.675	13
30.6959	13
30.7168	16
30.7377	14
30.7586	15
30.7795	15
30.8004	17
30.8213	15
30.8422	18
30.8632	16
30.8841	16
30.905	15
30.9259	13
30.9468	14
30.9677	14
30.9886	17
31.0095	17
31.0304	13
31.0513	13
31.0723	18
31.0932	18
31.1141	15
31.135	13
31.1559	16
31.1768	17
31.1977	15
31.2186	13
31.2395	17
31.2604	18
31.2814	20
31.3023	20
31.3232	19
31.3441	17
31.365	17
31.3859	16
31.4068	14
31.4277	14
31.4486	15
31.4696	18
31.4905	20
31.5114	17
31.5323	14
31.5532	14
31.5741	10
31.595	9
31.6159	11
31.6368	10
31.6577	11
31.6787	15
31.6996	12
31.7205	15
31.7414	16
31.7623	15
31.7832	15
31.8041	13
31.825	10
31.8459	14
31.8668	12
31.8878	11
31.9087	12
31.9296	9
31.9505	9
31.9714	12
31.9923	11
32.0132	10
32.0341	11
32.055	11
32.0759	14
32.0969	9
32.1178	14
32.1387	10
32.1596	14
32.1805	12
32.2014	15
32.2223	13
32.2432	15
32.2641	12
32.285	12
32.306	12
32.3269	18
32.3478	14
32.3687	18
32.3896	14
32.4105	16
32.4314	13
32.4523	14
32.4732	11
32.4941	10
32.5151	8
32.536	9
32.5569	10
32.5778	11
32.5987	9
32.6196	11
32.6405	9
32.6614	11
32.6823	11
32.7032	13
32.7242	13
32.7451	14
32.766	12
32.7869	16
32.8078	15
32.8287	14
32.8496	12
32.8705	9
32.8914	9
32.9123	12
32.9333	8
32.9542	11
32.9751	10
32.996	11
33.0169	11
33.0378	10
33.0587	9
33.0796	11
33.1005	8
33.1214	6
33.1424	6
33.1633	10
33.1842	11
33.2051	10
33.226	10
33.2469	11
33.2678	15
33.2887	14
33.3096	14
33.3305	15
33.3514	14
33.3724	13
33.3933	14
33.4142	12
33.4351	14
33.456	17
33.4769	15
33.4978	14
33.5187	13
33.5396	13
33.5605	13
33.5815	14
33.6024	14
33.6233	10
33.6442	9
33.6651	10
33.686	11
33.7069	12
33.7278	13
33.7487	12
33.7696	12
33.7906	12
33.8115	15
33.8324	11
33.8533	12
33.8742	10
33.8951	7
33.916	6
33.9369	9
33.9578	11
33.9787	9
33.9997	13
34.0206	8
34.0415	10
34.0624	9
34.0833	9
34.1042	8
34.1251	9
34.146	7
34.1669	9
34.1878	12
34.2088	10
34.2297	12
34.2506	7
34.2715	10
34.2924	6
34.3133	9
34.3342	9
34.3551	7
34.376	8
34.3969	9
34.4179	8
34.4388	9
34.4597	12
34.4806	11
34.5015	10
34.5224	11
34.5433	10
34.5642	10
34.5851	11
34.6061	9
34.627	10
34.6479	12
34.6688	11
34.6897	8
34.7106	14
34.7315	12
34.7524	10
34.7733	11
34.7942	9
34.8152	10
34.8361	11
34.857	11
34.8779	12
34.8988	13
34.9197	13
34.9406	14
34.9615	13
34.9824	15
35.0033	9
35.0243	13
35.0452	13
35.0661	13
35.087	12
35.1079	9
35.1288	10
35.1497	11
35.1706	12
35.1915	11
35.2124	11
35.2334	11
35.2543	8
35.2752	11
35.2961	14
35.317	10
35.3379	10
35.3588	10
35.3797	9
35.4006	10
35.4215	11
35.4425	10
35.4634	10
35.4843	9
35.5052	8
35.5261	9
35.547	11
35.5679	8
35.5888	10
35.6097	10
35.6306	11
35.6516	9
35.6725	12
35.6934	10
35.7143	7
35.7352	9
35.7561	11
35.777	8
35.7979	10
35.8188	12
35.8397	12
35.8606	11
35.8816	10
35.9025	10
35.9234	14
35.9443	12
35.9652	11
35.9861	10
36.007	11
36.0279	12
36.0488	11
36.0697	11
36.0907	14
36.1116	11
36.1325	9
36.1534	11
36.1743	11
36.1952	12
36.2161	13
36.237	12
36.2579	11
36.2788	10
36.2998	10
36.3207	12
36.3416	10
36.3625	7
36.3834	9
36.4043	12
36.4252	9
36.4461	12
36.467	9
36.4879	14
36.5089	9
36.5298	12
36.5507	12
36.5716	19
36.5925	16
36.6134	14
36.6343	19
36.6552	14
36.6761	17
36.697	13
36.718	13
36.7389	11
36.7598	13
36.7807	12
36.8016	11
36.8225	14
36.8434	17
36.8643	14
36.8852	15
36.9061	12
36.9271	13
36.948	11
36.9689	13
36.9898	11
37.0107	12
37.0316	11
37.0525	8
37.0734	11
37.0943	9
37.1153	13
37.1362	9
37.1571	10
37.178	10
37.1989	11
37.2198	13
37.2407	14
37.2616	16
37.2825	10
37.3034	11
37.3244	12
37.3453	8
37.3662	13
37.3871	13
37.408	10
37.4289	12
37.4498	11
37.4707	12
37.4916	14
37.5125	11
37.5335	16
37.5544	14
37.5753	15
37.5962	15
37.6171	13
37.638	10
37.6589	11
37.6798	8
37.7007	9
37.7216	8
37.7426	8
37.7635	8
37.7844	10
37.8053	11
37.8262	9
37.8471	12
37.868	12
37.8889	10
37.9098	9
37.9307	12
37.9517	10
37.9726	11
37.9935	9
38.0144	8
38.0353	10
38.0562	12
38.0771	11
38.098	9
38.1189	12
38.1398	10
38.1608	14
38.1817	9
38.2026	11
38.2235	18
38.2444	13
38.2653	10
38.2862	13
38.3071	12
38.328	11
38.3489	8
38.3698	9
38.3908	9
38.4117	10
38.4326	7
38.4535	7
38.4744	10
38.4953	7
38.5162	10
38.5371	8
38.558	6
38.5789	9
38.5999	8
38.6208	8
38.6417	11
38.6626	11
38.6835	8
38.7044	8
38.7253	8
38.7462	9
38.7671	10
38.788	10
38.809	5
38.8299	7
38.8508	11
38.8717	10
38.8926	9
38.9135	9
38.9344	9
38.9553	8
38.9762	8
38.9971	10
39.0181	10
39.039	10
39.0599	8
39.0808	11
39.1017	7
39.1226	14
39.1435	12
39.1644	14
39.1853	14
39.2062	13
39.2272	14
39.2481	9
39.269	9
39.2899	11
39.3108	14
39.3317	9
39.3526	10
39.3735	10
39.3944	10
39.4153	11
39.4363	14
39.4572	13
39.4781	12
39.499	12
39.5199	14
39.5408	11
39.5617	15
39.5826	18
39.6035	15
39.6245	15
39.6454	15
39.6663	13
39.6872	13
39.7081	16
39.729	15
39.7499	11
39.7708	8
39.7917	10
39.8126	12
39.8336	13
39.8545	17
39.8754	11
39.8963	13
39.9172	14
39.9381	14
39.959	11
39.9799	12
40.0008	10
40.0217	11
40.0427	14
40.0636	18
40.0845	17
40.1054	17
40.1263	14
40.1472	17
40.1681	15
40.189	16
40.2099	17
40.2308	17
40.2518	15
40.2727	15
40.2936	14
40.3145	13
40.3354	11
40.3563	10
40.3772	10
40.3981	16
40.419	12
40.4399	12
40.4609	14
40.4818	13
40.5027	13
40.5236	13
40.5445	15
40.5654	11
40.5863	13
40.6072	11
40.6281	11
40.649	11
40.67	10
40.6909	10
40.7118	13
40.7327	14
40.7536	12
40.7745	8
40.7954	11
40.8163	8
40.8372	11
40.8581	11
40.879	8
40.9	9
40.9209	8
40.9418	6
40.9627	6
40.9836	10
41.0045	6
41.0254	5
41.0463	7
41.0672	9
41.0881	6
41.1091	8
41.13	8
41.1509	9
41.1718	7
41.1927	12
41.2136	10
41.2345	8
41.2554	6
41.2763	8
41.2972	6
41.3182	6
41.3391	9
41.36	10
41.3809	6
41.4018	5
41.4227	8
41.4436	5
41.4645	6
41.4854	7
41.5063	9
41.5273	6
41.5482	4
41.5691	9
41.59	11
41.6109	8
41.6318	7
41.6527	9
41.6736	5
41.6945	7
41.7154	9
41.7364	7
41.7573	7
[truncated: 16,001 more rows]

## Sheet: Fig S11
a	Trace 1	Trace 2	Trace 3		b
Time (s)	Photons/frame	Photons/frame	Photons/frame		Angle (rad)	Normalized, background-subtracted intensity
0	2362.92	238.179	216.698		0.167452	0.167452
0.02091	2400.48	280.437	236.428		0.202987	0.202987
0.04182	2242.14	1520.8	161.112		0.238522	0.238522
0.06273	2198.73	2092.91	189.597		0.274056	0.274056
0.08364	2108.25	2070.47	191.348		0.309591	0.309591
0.10455	2311.47	425.503	185.442		0.345126	0.345126
0.12546	2285.6	223.1	68.9136		0.380661	0.380661
0.14637	2619.42	1075.52	205.173		0.416196	0.416196
0.16728	2849.24	1130.08	229.163		0.451731	0.451731
0.18819	1836.31	215.731	157.375		0.487266	0.487266
0.2091	2339.85	342.399	152.593		0.522801	0.522801
0.23001	2738.93	393.646	103.253		0.558336	0.558336
0.25092	2517.76	324.681	154.291		0.593871	0.593871
0.27183	2479.69	300.795	134.195		0.629406	0.629406
0.29274	2387.72	400.546	204.65		0.66494	0.66494
0.31365	47.5627	104.638	92.6427		0.700475	0.700475
0.33456	1930.99	157.323	123.297		0.73601	0.73601
0.35547	2809.8	122.356	134.247		0.771545	0.771545
0.37638	2630.08	264.914	229.921		0.80708	0.80708
0.39729	2611.24	118.671	197.333		0.842615	0.842615
0.4182	2618.82	214.137	134.404		0.87815	0.87815
0.43911	2378.84	458.875	140.806		0.913685	0.913685
0.46002	2121.45	715.243	121.912		0.94922	0.94922
0.48093	2048.54	190.93	185.86		0.984755	0.984755
0.50184	2202.62	159.361	215.626		1.02029	1.02029
0.52275	2088.42	969.338	202.141		1.05582	1.05582
0.54366	2105.07	1057.38	185.285		1.09136	1.09136
0.56457	2255.31	123.898	189.806		1.12689	1.12689
0.58548	2353.28	136.155	111.459		1.16243	1.16243
0.60639	2262.83	183.796	111.145		1.19796	1.19796
0.6273	2179.68	461.802	100.221		1.2335	1.2335
0.64821	2037.43	753.764	250.357		1.26903	1.26903
0.66912	2167.52	341.981	305.237		1.30457	1.30457
0.69003	2195.36	130.876	112.739		1.3401	1.3401
0.71094	823.2	56.8661	175.459		1.37564	1.37564
0.73185	90.3952	343.836	136.913		1.41117	1.41117
0.75276	67.1888	253.65	231.411		1.44671	1.44671
0.77367	1963.89	192.315	153.481		1.48224	1.48224
0.79458	2026.04	318.827	188.787		1.51778	1.51778
0.81549	2000.95	648.054	145.014		1.55331	1.55331
0.8364	2164.65	1223.75	421.923		1.58885	1.58885
0.85731	1762.88	327.895	604.255		1.62438	1.62438
0.87822	2034.72	1419.56	941.558		1.65992	1.65992
0.89913	2159.84	203.631	1149.76		1.69545	1.69545
0.92004	2012.42	185.494	723.083		1.73099	1.73099
0.94095	1939.2	217.612	186.174		1.76652	1.76652
0.96186	2037.49	271.943	364.743		1.80206	1.80206
0.98277	2222.67	877.557	298.495		1.83759	1.83759
1.00368	2155.63	1712.65	212.751		1.87313	1.87313
1.02459	1826.35	1172.86	308.164		1.90866	1.90866
1.0455	2123.62	887.201	222.395		1.9442	1.9442
1.06641	2198.62	270.872	162.549		1.97973	1.97973
1.08732	2363.68	424.693	100.849		2.01527	2.01527
1.10823	2349.44	209.38	231.62		2.0508	2.0508
1.12914	2176.49	313.234	160.746		2.08634	2.08634
1.15005	2127.46	173.238	165.659		2.12187	2.12187
1.17096	2107.05	178.778	188.787		2.15741	2.15741
1.19187	2090.98	234.39	88.6443		2.19294	2.19294
1.21278	2069.24	206.871	179.902		2.22848	2.22848
1.23369	2035.73	198.718	123.297		2.26401	2.26401
1.2546	1793.11	326.614	123.846		2.29955	2.29955
1.27551	1768.81	370.388	126.616		2.33508	2.33508
1.29642	2226.4	148.385	260.863		2.37062	2.37062
1.31733	2138.99	268.415	210.086		2.40615	2.40615
1.33824	2203.2	208.649	209.877		2.44169	2.44169
1.35915	2163.42	162.549	550.838		2.47722	2.47722
1.38006	2104.31	243.563	434.676		2.51276	2.51276
1.40097	2155.37	324.968	719.529		2.54829	2.54829
1.42188	2257.97	259.243	220.905		2.58383	2.58383
1.44279	1964.36	281.613	43.0939		2.61936	2.61936
1.4637	2003.96	89.2192	256.368		2.6549	2.6549
1.48461	2143.09	234.782	602.713		2.69043	2.69043
1.50552	2115.15	188.055	263.685		2.72596	2.72596
1.52643	2203.35	249.913	151.051		2.7615	2.7615
1.54734	2041.33	260.419	108.741		2.79703	2.79703
1.56825	2029.02	272.205	278.242		2.83257	2.83257
1.58916	2231.16	91.9893	755.044		2.8681	2.8681
1.61007	2147.69	365.867	842.016		2.90364	2.90364
1.63098	2309.93	434.519	1125.07		2.93917	2.93917
1.65189	2274.12	303.199	732.805		2.97471	2.97471
1.6728	1957.6	374.412	116.581		3.01024	3.01024
1.69371	2094.19	420.224	168.011		3.04578	3.04578
1.71462	1798.55	335.029	117.443		3.08131	3.08131
1.73553	2485.54	170.781	459.084		3.11685	3.11685
1.75644	2708.12	329.986	241.812		3.15238	3.15238
1.77735	2948.31	253.493	218.03		3.18792	3.18792
1.79826	2210.36	1661.11	588.523		3.22345	3.22345
1.81917	2225.28	2294.35	213.771		3.25899	3.25899
1.84008	2239.73	2233.28	458.248		3.29452	3.29452
1.86099	2427.21	2239.94	155.206		3.33006	3.33006
1.8819	2076.27	2209.76	221.82		3.36559	3.36559
1.90281	2146.07	1204.28	230.548		3.40113	3.40113
1.92372	1883.35	274.243	242.23		3.43666	3.43666
1.94463	2171.11	461.593	138.35		3.4722	3.4722
1.96554	2351.53	348.279	95.4128		3.50773	3.50773
1.98645	1381.98	360.379	141.93		3.54327	3.54327
2.00736	1891.79	183.299	139.526		3.5788	3.5788
2.02827	2292.15	142.61	124.055		3.61434	3.61434
2.04918	1644.1	476.855	161.164		3.64987	3.64987
2.07009	1166.93	2117.66	171.461		3.68541	3.68541
2.091	2232.65	2110.76	232.325		3.72094	3.72094
2.11191	2643.31	1536.8	125.91		3.75648	3.75648
2.13282	2379	457.333	93.0085		3.79201	3.79201
2.15373	2150.02	550.081	289.662		3.82755	3.82755
2.17464	275.315	281.534	286.5		3.86308	3.86308
2.19555	2111.31	93.6619	318.931		3.89862	3.89862
2.21646	721.855	324.681	292.902		3.93415	3.93415
2.23737	2587.46	998.868	186.514		3.96969	3.96969
2.25828	2537.08	1512.65	19.2603		4.00522	4.00522
2.27919	2448.07	1946.36	214.502		4.04076	4.04076
2.3001	2333.6	799.575	107.513		4.07629	4.07629
2.32101	2329.55	132.914	158.551		4.11183	4.11183
2.34192	2428.26	306.884	134.717		4.14736	4.14736
2.36283	2296.31	217.717	31.1509		4.1829	4.1829
2.38374	2275.9	194.876	141.59		4.21843	4.21843
2.40465	2377.22	248.11	0.209067		4.25397	4.25397
2.42556	2262.62	200.809	134.456		4.2895	4.2895
2.44647	2254.89	212.098	1.59413		4.32504	4.32504
2.46738	2154.93	1533.16	379.456		4.36057	4.36057
2.48829	2383.67	1422.07	841.18		4.39611	4.39611
2.5092	2305.27	1468.64	886.73		4.43164	4.43164
2.53011	2218.2	1315.37	791.03		4.46718	4.46718
2.55102	2234.61	429.397	630.623		4.50271	4.50271
2.57193	2225.38	1057.54	59.6363		4.53824	4.53824
2.59284	2459.9	1300.81	181.81		4.57378	4.57378
2.61375	2203.41	186.932	83.9403		4.60931	4.60931
2.63466	2310.6	165.267	118.515		4.64485	4.64485
2.65557	2282.77	1328.33	154.396		4.68038	4.68038
2.67648	2912.69	787.946	120.161		4.71592	4.71592
2.69739	2715.41	243.249	129.647		4.75145	4.75145
2.7183	2537.23	243.145	140.414		4.78699	4.78699
2.73921	2142.18	697.812	101.92		4.82252	4.82252
2.76012	2419.37	1692.37	151.26		4.85806	4.85806
2.78103	2339.69	848.575	189.545		4.89359	4.89359
2.80194	2322.78	231.672	195.686		4.92913	4.92913
2.82285	2272.69	247.195	173.708		4.96466	4.96466
2.84376	2355.19	224.276	165.764		5.0002	5.0002
2.86467	2648.38	775.899	174.675		5.03573	5.03573
2.88558	2607.35	1522.03	264.652		5.07127	5.07127
2.90649	2228.31	1318.77	162.288		5.1068	5.1068
2.9274	2376.28	389.334	180.268		5.14234	5.14234
2.94831	2436.7	487.935	221.715		5.17787	5.17787
2.96922	799.419	1793.22	104.899		5.21341	5.21341
2.99013	2274.99	195.739	185.965		5.24894	5.24894
3.01104	2298.03	297.763	159.831		5.28448	5.28448
3.03195	2411.04	158.29	90.4475		5.32001	5.32001
3.05286	2340.37	1877.18	174.074		5.35555	5.35555
3.07377	2412.86	1929.61	128.968		5.39108	5.39108
3.09468	2150.62	134.717	257.283		5.42662	5.42662
3.11559	2195.3	168.638	138.977		5.46215	5.46215
3.1365	2288.37	332.102	159.884		5.49769	5.49769
3.15741	2153.02	265.279	159.466		5.53322	5.53322
3.17832	2188.69	1490.57	105.291		5.56876	5.56876
3.19923	2517.4	1925.22	138.873		5.60429	5.60429
3.22014	2247.62	316.736	105.657		5.63983	5.63983
3.24105	2354.77	240.897	95.0992		5.67536	5.67536
3.26196	2325.92	186.174	146.713		5.7109	5.7109
3.28287	2130.08	371.459	224.538		5.74643	5.74643
3.30378	2178.66	827.564	75.8389		5.78197	5.78197
3.32469	2226.19	396.103	132.914		5.8175	5.8175
3.3456	2276.97	192.054	140.545		5.85304	5.85304
3.36651	2210.93	420.747	33.712		5.88857	5.88857
3.38742	2150.51	1252.41	134.195		5.92411	5.92411
3.40833	2295.84	137.749	104.481		5.95964	5.95964
3.42924	2331.9	220.696	150.136		5.99518	5.99518
3.45015	2298.3	351.729	70.2987		6.03071	6.03071
3.47106	2195.62	257.701	131.686		6.06625	6.06625
3.49197	2048.75	224.485	151.626		6.10178	6.10178
3.51288	1935.09	246.568	212.49		6.13732	6.13732
3.53379	2384.69	265.489	128.471		6.17285	6.17285
3.5547	2528.01	262.457	187.036		6.20839	6.20839
3.57561	2445.27	797.981	101.711		6.24392	6.24392
3.59652	2298.56	195.634	134.77		6.27946	6.27946
3.61743	2062.68	224.642	124.682		6.31499	6.31499
3.63834	1719.1	309.001	47.5627		6.35053	6.35053
3.65925	1798.34	96.2229	92.2768		6.38606	6.38606
3.68016	1806.83	251.298	72.1541		6.42159	6.42159
3.70107	823.67	229.215	421.269		6.45713	6.45713
3.72198	2006.33	323.583	615.675		6.49266	6.49266
3.74289	1730.03	190.355	555.464		6.5282	6.5282
3.7638	1942.23	1609.97	511.952		6.56373	6.56373
3.78471	1974.97	1898.51	249.704		6.59927	6.59927
3.80562	1962.98	153.716	601.981		6.6348	6.6348
3.82653	1776.44	314.985	469.015		6.67034	6.67034
3.84744	2199.3	415.311	267.37		6.70587	6.70587
3.86835	1936.11	282.946	212.961		6.74141	6.74141
3.88926	1780.25	732.753	404.753		6.77694	6.77694
3.91017	1017	228.484	322.93		6.81248	6.81248
3.93108	91.9371	257.701	107.513		6.84801	6.84801
3.95199	301.762	215.103	137.984		6.88355	6.88355
3.9729	2022.93	187.585	83.3653		6.91908	6.91908
3.99381	2037.88	333.592	203.134		6.95462	6.95462
4.01472	1927.2	229.451	194.719		6.99015	6.99015
4.03563	2082.62	106.781	200.521		7.02569	7.02569
4.05654	1945.81	231.777	120.161		7.06122	7.06122
4.07745	2260.32	181.601	126.616		7.09676	7.09676
4.09836	1762.25	249.443	444.423		7.13229	7.13229
4.11927	2076.37	269.931	385.597		7.16783	7.16783
4.14018	2004.48	309.393	128.863		7.20336	7.20336
4.16109	2057.71	237.343	118.933		7.2389	7.2389
4.182	2119.15	324.968	87.416		7.27443	7.27443
4.20291	1941.6	224.172	107.042		7.30997	7.30997
4.22382	1755.14	272.858	199.685		7.3455	7.3455
4.24473	2137.86	286.892	132.209		7.38104	7.38104
4.26564	1934.44	254.774	155.833		7.41657	7.41657
4.28655	1969.38	222.081	148.803		7.45211	7.45211
4.30746	1801.71	118.881	134.979		7.48764	7.48764
4.32837	1999.77	258.093	116.11		7.52318	7.52318
4.34928	2230.51	287.31	157.506		7.55871	7.55871
4.37019	1889.44	250.671	110.335		7.59425	7.59425
4.3911	2076.42	101.763	140.702		7.62978	7.62978
4.41201	2062.44	266.403	231.097		7.66532	7.66532
4.43292	1928.59	251.742	232.378		7.70085	7.70085
4.45383	1909.01	1283.9	163.15		7.73639	7.73639
4.47474	2111.26	1739.15	87.4683		7.77192	7.77192
4.49565	1595.15	1643.73	60.6293		7.80746	7.80746
4.51656	123.193	853.593	159.309		7.84299	7.84299
4.53747	1667.93	92.904	177.602		7.87853	7.87853
4.55838	1900.31	92.8517	185.39		7.91406	7.91406
4.57929	2077.97	751.046	172.637		7.9496	7.9496
4.6002	1855.05	1122.66	215.835		7.98513	7.98513
4.62111	1214.08	261.49	84.8549		8.02067	8.02067
4.64202	1987.31	115.849	106.572		8.0562	8.0562
4.66293	1907.89	389.387	326.719		8.09174	8.09174
4.68384	2076.69	1353.08	423.83		8.12727	8.12727
4.70475	2154.25	325.02	618.785		8.16281	8.16281
4.72566	2161.07	577.599	135.737		8.19834	8.19834
4.74657	1961.02	749.269	88.9579		8.23387	8.23387
4.76748	1852.85	1037.34	168.952		8.26941	8.26941
4.78839	2111.1	397.488	162.027		8.30494	8.30494
4.8093	2216.21	141.486	120.422		8.34048	8.34048
4.83021	2199.72	186.017	57.2843		8.37601	8.37601
4.85112	2035.32	654.718	114.229		8.41155	8.41155
4.87203	1992.33	432.219	170.938		8.44708	8.44708
4.89294	1775.16	214.764	161.217		8.48262	8.48262
4.91385	2038.14	207.838	101.345		8.51815	8.51815
4.93476	1994.13	353.009	133.803		8.55369	8.55369
4.95567	2020.58	266.612	177.445		8.58922	8.58922
4.97658	2074.99	1759.69	153.063		8.62476	8.62476
4.99749	1881.23	1786.34	144.962		8.66029	8.66029
5.0184	1978.66	1561.91	272.414		8.69583	8.69583
5.03931	2120.64	1477.34	426.836		8.73136	8.73136
5.06022	2602.12	1491.69	265.985		8.7669	8.7669
5.08113	2182.66	1723.26	186.174		8.80243	8.80243
5.10204	2243.21	1451.99	212.307		8.83797	8.83797
5.12295	2853.13	859.578	176.06		8.8735	8.8735
5.14386	2313.22	151.207	211.523		8.90904	8.90904
5.16477	1989.61	223.832	199.136		8.94457	8.94457
5.18568	2270.12	223.414	205.748		8.98011	8.98011
5.20659	2034.09	153.377	148.385		9.01564	9.01564
5.2275	2041.54	1052.1	232.273		9.05118	9.05118
5.24841	1814.46	1285.55	191.583		9.08671	9.08671
5.26932	2164.47	1218.23	88.0955		9.12225	9.12225
5.29023	2115.62	255.244	158.499		9.15778	9.15778
5.31114	1838.56	173.238	167.306		9.19332	9.19332
5.33205	2052.22	96.6411	176.583		9.22885	9.22885
5.35296	1898.77	326.196	197.071		9.26439	9.26439
5.37387	2296.65	109.917	220.435		9.29992	9.29992
5.39478	1792.12	165.267	193.543		9.33546	9.33546
5.41569	1932.32	57.232	127.478		9.37099	9.37099
5.4366	2029.7	257.962	95.6219		9.40653	9.40653
5.45751	2145.44	356.276	109.446		9.44206	9.44206
5.47842	2379.78	520.863	130.039		9.4776	9.4776
5.49933	1882.41	243.563	69.1749		9.51313	9.51313
5.52024	2028.57	308.06	128.916		9.54867	9.54867
5.54115	2264.53	242.622	104.011		9.5842	9.5842
5.56206	2099.26	160.433	262.823		9.61974	9.61974
5.58297	1999.2	245.862	158.995		9.65527	9.65527
5.60388	1979.63	129.7	148.333		9.69081	9.69081
5.62479	2054.18	338.191	73.5392		9.72634	9.72634
5.6457	1852.49	1462.66	90.7088		9.76188	9.76188
5.66661	1980.7	1477.29	136.521		9.79741	9.79741
5.68752	1705.98	319.036	145.275		9.83295	9.83295
5.70843	1856.85	74.5061	82.1371		9.86848	9.86848
5.72934	2049.72	182.777	115.353		9.90402	9.90402
5.75025	1913.53	128.916	134.195		9.93955	9.93955
5.77116	1889.7	269.33	171.043		9.97509	9.97509
5.79207	1824.32	232.796	83.8357		10.0106	10.0106
5.81298	1801.81	1298.83	50.6203		10.0462	10.0462
5.83389	1308	1234.77	53.1291		10.0817	10.0817
5.8548	1402.39	161.007	153.664		10.1172	10.1172
5.87571	1784.59	251.089	187.036		10.1528	10.1528
5.89662	1958.35	238.441	150.659		10.1883	10.1883
5.91753	1718.5	250.985	132.209		10.2238	10.2238
5.93844	2052.85	123.402	151.73		10.2594	10.2594
5.95935	2073.29	182.567	69.5408		10.2949	10.2949
5.98026	1976.49	126.668	63.1904		10.3304	10.3304
6.00117	1842.35	138.611	197.751		10.366	10.366
6.02208	1979.26	236.742	116.11		10.4015	10.4015
6.04299	2047.21	302.885	170.442		10.437	10.437
6.0639	2033.38	200.652	65.6469		10.4726	10.4726
6.08481	1948	230.679	85.8741		10.5081	10.5081
6.10572	1961.54	102.835	178.569		10.5436	10.5436
6.12663	1952.63	198.666	141.486		10.5792	10.5792
6.14754	2357.07	207.838	-37.2923		10.6147	10.6147
6.16845	1942.67	297.606	89.7157		10.6502	10.6502
6.18936	1889.6	306.074	135.371		10.6858	10.6858
6.21027	1841.77	231.097	119.194		10.7213	10.7213
6.23118	935.26	158.394	158.943		10.7569	10.7569
6.25209	1882.62	282.658	128.968		10.7924	10.7924
6.273	1908.75	1384.05	208.204		10.8279	10.8279
6.29391	1936.11	1401.56	133.594		10.8635	10.8635
6.31482	2143.8	1678.73	39.8272		10.899	10.899
6.33573	1959.43	1921.77	321.963		10.9345	10.9345
6.35664	1901.33	2097.02	201.985		10.9701	10.9701
6.37755	1944.89	1657.61	178.465		11.0056	11.0056
6.39846	1988.64	1616.32	152.279		11.0411	11.0411
6.41937	2198.57	1881.91	169.109		11.0767	11.0767
6.44028	2071.46	2175.1	142.557		11.1122	11.1122
6.46119	1899.37	2181.98	128.106		11.1477	11.1477
6.4821	897.811	529.749	148.254		11.1833	11.1833
6.50301	2169.17	475.731	108.532		11.2188	11.2188
6.52392	1990.29	424.588	154.03		11.2543	11.2543
6.54483	1840.81	639.091	75.5776		11.2899	11.2899
6.56574	2294.45	1422.88	178.334		11.3254	11.3254
6.58665	2160.76	2141.6	-24.3301		11.3609	11.3609
6.60756	2128.43	2193.97	150.188		11.3965	11.3965
6.62847	1828.11	1925.97	106.938		11.432	11.432
6.64938	2094.3	171.853	287.833		11.4676	11.4676
6.67029	1888.63	344.803	129.438		11.5031	11.5031
6.6912	1922.84	323.086	61.2827		11.5386	11.5386
6.71211	2209.29	564.375	150.502		11.5742	11.5742
6.73302	2237.33	594.194	75.264		11.6097	11.6097
6.75393	1898.35	1236.26	148.542		11.6452	11.6452
6.77484	1996.38	387.793	140.702		11.6808	11.6808
6.79575	2083.69	167.881	229.268		11.7163	11.7163
6.81666	2289.02	330.038	205.539		11.7518	11.7518
6.83757	2080.58	640.058	93.3744		11.7874	11.7874
6.85848	1983.83	717.125	149.875		11.8229	11.8229
6.87939	2046.76	347.155	106.232		11.8584	11.8584
6.9003	1614.88	172.271	237.447		11.894	11.894
6.92121	1785.61	318.199	227.621		11.9295	11.9295
6.94212	1685.13	217.665	117.286		11.965	11.965
6.96303	2113.27	278.242	107.774		12.0006	12.0006
6.98394	1841.54	255.898	194.014		12.0361	12.0361
7.00485	1881.6	180.059	218.814		12.0716	12.0716
7.02576	623.411	174.388	243.902		12.1072	12.1072
7.04667	1563.19	335.839	123.532		12.1427	12.1427
7.06758	1754.25	433.813	119.795		12.1782	12.1782
7.08849	2002.23	627.357	194.145		12.2138	12.2138
7.1094	1822.72	461.123	161.164		12.2493	12.2493
7.13031	1901.93	281.665	162.34		12.2849	12.2849
7.15122	2038.77	154.5	157.218		12.3204	12.3204
7.17213	2090.77	130.928	105.605		12.3559	12.3559
7.19304	2181.38	489.164	176.897		12.3915	12.3915
7.21395	1935.67	658.455	148.202		12.427	12.427
7.23486	2009.24	820.639	117.6		12.4625	12.4625
7.25577	1857.82	365.867	121.337		12.4981	12.4981
7.27668	2070.52	264.051	125.701		12.5336	12.5336
7.29759	2035.37	306.884	167.724		12.5691	12.5691
7.3185	2071.62	254.826	257.701		12.6047	12.6047
7.33941	1937	233.815	178.726		12.6402	12.6402
7.36032	1997.5	405.067	143.681		12.6757	12.6757
7.38123	1892.47	419.727	210.086		12.7113	12.7113
7.40214	2189.35	242.413	202.403		12.7468	12.7468
7.42305	1733.55	173.761	48.216		12.7823	12.7823
7.44396	1894.2	477.378	289.714		12.8179	12.8179
7.46487	841.441	596.859	205.277		12.8534	12.8534
7.48578	935.782	803.835	188.055		12.8889	12.8889
7.50669	1573.75	228.379	196.209		12.9245	12.9245
7.5276	181.444	668.203	100.326		12.96	12.96
7.54851	398.612	342.451	97.7125		12.9956	12.9956
7.56942	1983.26	107.356	92.4859		13.0311	13.0311
7.59033	845.439	173.499	209.929		13.0666	13.0666
7.61124	133.803	176.008	140.911		13.1022	13.1022
7.63215	1566.14	206.871	161.87		13.1377	13.1377
7.65306	1815.4	183.195	170.442		13.1732	13.1732
7.67397	395.319	218.605	90.0816		13.2088	13.2088
7.69488	2029.49	113.811	123.532		13.2443	13.2443
7.71579	1893.96	180.843	228.379		13.2798	13.2798
7.7367	1696.97	145.327	129.282		13.3154	13.3154
7.75761	1891.84	247.404	92.2245		13.3509	13.3509
7.77852	2166.98	154.396	107.852		13.3864	13.3864
7.79943	1278.78	224.119	53.7563		13.422	13.422
7.82034	1971.32	200.913	76.9627		13.4575	13.4575
7.84125	1154.13	143.367	88.0955		13.493	13.493
7.86216	-10.8192	208.361	163.255		13.5286	13.5286
7.88307	1042.93	788.051	147.784		13.5641	13.5641
7.90398	1808.11	467.264	90.3952		13.5996	13.5996
7.92489	1773.49	68.2603	164.692		13.6352	13.6352
7.9458	1778.24	560.273	120.736		13.6707	13.6707
7.96671	2150.3	191.897	95.1515		13.7063	13.7063
7.98762	940.852	60.6816	191.793		13.7418	13.7418
8.00853	410.502	338.871	16.7515		13.7773	13.7773
8.02944	1005.32	73.1733	49.6011		13.8129	13.8129
8.05035	656.469	93.2699	66.9275		13.8484	13.8484
8.07126	59.8976	138.141	181.601		13.8839	13.8839
8.09217	1966.35	164.274	114.882		13.9195	13.9195
8.11308	2261.6	225.609	176.687		13.955	13.955
8.13399	2167.79	128.576	166.025		13.9905	13.9905
8.1549	1599.67	161.399	43.2507		14.0261	14.0261
8.17581	1783.16	308.06	214.764		14.0616	14.0616
8.19672	1994.68	239.904	167.253		14.0971	14.0971
8.21763	1775.79	143.472	61.544		14.1327	14.1327
8.23854	2022.88	591.737	136.311		14.1682	14.1682
8.25945	1977.67	1577.49	145.484		14.2037	14.2037
8.28036	1960.97	1695.84	114.02		14.2393	14.2393
8.30127	2179.94	953.501	180.79		14.2748	14.2748
8.32218	1959.14	184.58	173.447		14.3103	14.3103
8.34309	1944.06	116.11	189.545		14.3459	14.3459
8.364	1044.42	171.304	170.18		14.3814	14.3814
8.38491	1234.83	145.223	130.98		14.4169	14.4169
8.40582	1978.4	119.9	170.938		14.4525	14.4525
8.42673	1878.78	186.461	109.237		14.488	14.488
8.44764	1894.41	263.633	110.23		14.5236	14.5236
8.46855	1779.42	158.995	88.6443		14.5591	14.5591
8.48946	1864.8	193.334	55.1413		14.5946	14.5946
8.51037	1803.96	125.91	66.8229		14.6302	14.6302
8.53128	1877.81	152.148	171.513		14.6657	14.6657
8.55219	2168.49	210.399	-23.8336		14.7012	14.7012
8.5731	1807.2	244.007	207.525		14.7368	14.7368
8.59401	1939.46	147.523	150.868		14.7723	14.7723
8.61492	308.06	282.188	66.9275		14.8078	14.8078
8.63583	227.203	1698.72	110.178		14.8434	14.8434
8.65674	601.642	1781.12	74.9243		14.8789	14.8789
8.67765	2279.58	1834.19	156.852		14.9144	14.9144
8.69856	2059.46	1885.49	97.2683		14.95	14.95
8.71947	2219.48	835.796	219.99		14.9855	14.9855
8.74038	2297.38	133.594	29.5045		15.021	15.021
8.76129	1602.89	152.749	94.1845		15.0566	15.0566
8.7822	2121.87	114.359	222.029		15.0921	15.0921
8.80311	2116.59	1697.18	104.22		15.1276	15.1276
8.82402	2253.76	202.978	107.303		15.1632	15.1632
8.84493	2200.69	196.105	59.9499		15.1987	15.1987
8.86584	2049.11	260.706	55.1413		15.2343	15.2343
8.88675	2067.9	112.217	49.0784		15.2698	15.2698
8.90766	2201.65	78.7659	212.647		15.3053	15.3053
8.92857	2213.39	138.768	37.4491		15.3409	15.3409
8.94948	2054.13	618.393	23.4155		15.3764	15.3764
8.97039	2090.14	358.183	48.6341		15.4119	15.4119
8.9913	1753.23	147.261	187.846		15.4475	15.4475
9.01221	1913.33	242.935	136.207		15.483	15.483
9.03312	2127.57	90.4475	128.576		15.5185	15.5185
9.05403	2172.7	256.734	92.3291		15.5541	15.5541
9.07494	2015.69	118.018	109.76		15.5896	15.5896
9.09585	1241.12	201.593	134.09		15.6251	15.6251
9.11676	2228.1	657.802	28.5376		15.6607	15.6607
9.13767	2078.46	551.884	148.96		15.6962	15.6962
9.15858	2323.67	659.475	168.795		15.7317	15.7317
9.17949	2146.83	253.598	111.903		15.7673	15.7673
9.2004	2015.59	560.22	95.1515		15.8028	15.8028
9.22131	2106.82	1653.17	120.475		15.8383	15.8383
9.24222	2068.74	1623.59	97.9216		15.8739	15.8739
9.26313	2050.29	773.494	1.28053		15.9094	15.9094
9.28404	2126.5	1087.36	241.132		15.9449	15.9449
9.30495	1954.36	780.158	82.6597		15.9805	15.9805
9.32586	1701.18	740.854	216.907		16.016	16.016
9.34677	1961.65	757.71	113.811		16.0516	16.0516
9.36768	1619.56	631.355	148.254		16.0871	16.0871
9.38859	1545.6	741.559	163.934		16.1226	16.1226
9.4095	1197.38	587.843	124.473		16.1582	16.1582
9.43041	1930.99	661.017	130.144		16.1937	16.1937
9.45132	1771.84	695.852	155.938		16.2292	16.2292
9.47223	1969.49	906.774	20.5408		16.2648	16.2648
9.49314	1814.57	835.509	187.951		16.3003	16.3003
9.51405	1187.03	615.989	90.4997		16.3358	16.3358
9.53496	2028.81	628.428	208.962		16.3714	16.3714
9.55587	1891.95	412.149	67.7899		16.4069	16.4069
9.57678	2102.51	755.149	166.077		16.4424	16.4424
9.59769	2142.31	655.084	175.956		16.478	16.478
9.6186	2095.84	383.533	203.265		16.5135	16.5135
9.63951	1952.11	389.125	220.435		16.549	16.549
9.66042	1884.47	815.255	105.657		16.5846	16.5846
9.68133	1688.58	789.018	121.18		16.6201	16.6201
9.70224	252.004	642.671	219.99		16.6556	16.6556
9.72315	1928.27	300.742	123.741		16.6912	16.6912
9.74406	1820.97	721.28	162.889		16.7267	16.7267
9.76497	2148.26	590.195	180.111		16.7623	16.7623
9.78588	467.421	184.109	105.291		16.7978	16.7978
9.80679	1569.18	1657.48	213.875		16.8333	16.8333
9.8277	2008.11	1967.68	106.127		16.8689	16.8689
9.84861	2077.03	1022.52	138.611		16.9044	16.9044
9.86952	1887.14	1377.85	189.806		16.9399	16.9399
9.89043	1709.12	1744.16	140.258		16.9755	16.9755
9.91134	1475.15	1267.1	137.644		17.011	17.011
9.93225	2000.17	250.462	59.7408		17.0465	17.0465
9.95316	2021.6	298.025	178.935		17.0821	17.0821
9.97407	68.0512	429.057	84.6459		17.1176	17.1176
9.99498	128.158	289.714	70.2987		17.1531	17.1531
10.0159	360.64	285.663	159.466		17.1887	17.1887
10.0368	1826.72	361.346	191.583		17.2242	17.2242
10.0577	1985.51	359.621	130.353		17.2597	17.2597
10.0786	2042.87	391.634	129.961		17.2953	17.2953
10.0995	1986.6	250.357	92.5904		17.3308	17.3308
10.1204	1863.41	344.699	299.148		17.3663	17.3663
10.1413	2211.85	267.945	198.561		17.4019	17.4019
10.1623	2194.44	298.678	540.254		17.4374	17.4374
10.1832	2146.88	1657.87	371.903		17.4729	17.4729
10.2041	2120.85	2327.46	893.29		17.5085	17.5085
10.225	2429.77	550.394	363.515		17.544	17.544
10.2459	2081.76	799.68	411.26		17.5796	17.5796
10.2668	2395.46	878.028	317.546		17.6151	17.6151
10.2877	2169.93	206.558	210.974		17.6506	17.6506
10.3086	2105.64	210.713	727.996		17.6862	17.6862
10.3295	2099.53	190.303	255.14		17.7217	17.7217
10.3505	1038.36	206.244	135.475		17.7572	17.7572
10.3714	649.962	163.255	273.172		17.7928	17.7928
10.3923	619.778	202.298	212.751		17.8283	17.8283
10.4132	453.387	313.077	186.409		17.8638	17.8638
10.4341	438.178	176.897	298.077		17.8994	17.8994
10.455	552.328	197.281	56.7355		17.9349	17.9349
10.4759	732.151	161.713	108.584		17.9704	17.9704
10.4968	1451.31	211.366	106.023		18.006	18.006
10.5177	2070.78	138.559	148.594		18.0415	18.0415
10.5386	2438.29	159.779	487.047		18.077	18.077
10.5595	2550.51	147.523	733.876		18.1126	18.1126
10.5805	2270.83	415.415	331.135		18.1481	18.1481
10.6014	2567.78	363.097	277.641		18.1836	18.1836
10.6223	2357.75	159.727	82.712		18.2192	18.2192
10.6432	3122.78	111.25	231.959		18.2547	18.2547
10.6641	2261.29	158.603	45.7072		18.2903	18.2903
10.685	2174.92	192.158	111.851		18.3258	18.3258
10.7059	2350.98	94.0277	182.777		18.3613	18.3613
10.7268	2116.04	227.412	122.304		18.3969	18.3969
10.7477	1915.83	136.102	144.361		18.4324	18.4324
10.7686	1373.86	865.641	82.5029		18.4679	18.4679
10.7896	1751.4	677.115	202.455		18.5035	18.5035
10.8105	2013.08	834.568	248.842		18.539	18.539
10.8314	2157.91	483.78	255.793		18.5745	18.5745
10.8523	2084.26	177.707	137.122		18.6101	18.6101
10.8732	1830.14	148.385	217.273		18.6456	18.6456
10.8941	2232.81	179.196	28.7467		18.6811	18.6811
10.915	2140.69	186.618	122.121		18.7167	18.7167
10.9359	2409.34	181.81	146.294		18.7522	18.7522
10.9568	2273.03	300.481	69.7499		18.7877	18.7877
10.9778	2371.94	183.691	143.472		18.8233	18.8233
10.9987	2424.42	160.851	77.8251		18.8588	18.8588
11.0196	2204.32	55.4549	78.5568		18.8943	18.8943
11.0405	2334.18	135.789	119.403		18.9299	18.9299
11.0614	1691.4	75.6299	52.1099		18.9654	18.9654
11.0823	2414.67	149.535	32.5883		19.001	19.001
11.1032	2632.54	205.382	101.005		19.0365	19.0365
11.1241	2604	221.219	72.3109		19.072	19.072
11.145	2124.95	13.5371	142.505		19.1076	19.1076
11.1659	2404.48	189.388	56.9707		19.1431	19.1431
11.1868	2232.86	1722.66	173.003		19.1786	19.1786
11.2078	2713.45	1852.1	129.334		19.2142	19.2142
11.2287	2680.81	1612.69	78.1909		19.2497	19.2497
11.2496	3092.91	1721.32	126.721		19.2852	19.2852
11.2705	2623.53	182.724	80.1509		19.3208	19.3208
11.2914	2723.04	186.618	215.574		19.3563	19.3563
11.3123	2452.74	168.273	180.947		19.3918	19.3918
11.3332	2356.52	237.186	150.998		19.4274	19.4274
11.3541	2493.69	205.434	176.949		19.4629	19.4629
11.375	2795.9	232.273	166.286		19.4984	19.4984
11.3959	2346.36	274.348	131.895		19.534	19.534
11.4169	2533.81	583.688	94.6027		19.5695	19.5695
11.4378	2668.21	232.012	141.695		19.605	19.605
11.4587	2764.33	165.607	152.645		19.6406	19.6406
11.4796	2911.62	98.8885	128.315		19.6761	19.6761
11.5005	3716.11	226.236	109.551		19.7116	19.7116
11.5214	3343.58	226.393	160.903		19.7472	19.7472
11.5423	2471.19	148.699	117.652		19.7827	19.7827
11.5632	2499.89	110.126	66.7707		19.8183	19.8183
11.5841	2212.58	343.784	179.458		19.8538	19.8538
11.6051	2296.31	155.206	114.621		19.8893	19.8893
11.626	2158.09	157.166	57.0752		19.9249	19.9249
11.6469	1664.64	139.134	117.13		19.9604	19.9604
11.6678	2074.67	170.023	82.3461		19.9959	19.9959
11.6887	2051.26	98.9931	172.846		20.0315	20.0315
11.7096	1975.21	85.064	141.015		20.067	20.067
11.7305	2107.21	14.2949	63.8437		20.1025	20.1025
11.7514	1963.79	86.1877	113.602		20.1381	20.1381
11.7723	2114.5	131.033	35.2539		20.1736	20.1736
11.7932	2196.9	174.231	95.3083		20.2091	20.2091
11.8141	2218.3	155.885	127.635		20.2447	20.2447
11.8351	2064.22	138.454	67.4763		20.2802	20.2802
11.856	2038.45	125.074	145.772		20.3157	20.3157
11.8769	2094.87	648.525	129.125		20.3513	20.3513
11.8978	2066.39	427.463	140.31		20.3868	20.3868
11.9187	2192.53	68.3648	152.697		20.4223	20.4223
11.9396	2263.96	151.626	167.959		20.4579	20.4579
11.9605	2140.84	108.375	153.011		20.4934	20.4934
11.9814	2098.98	111.354	121.755		20.529	20.529
12.0023	2207.85	977.805	186.357		20.5645	20.5645
12.0233	2173.77	1454.08	224.851		20.6	20.6
12.0442	2221.12	1577.64	140.493		20.6356	20.6356
12.0651	2031.58	1524.38	85.5344		20.6711	20.6711
12.086	2142.02	1404.07	145.38		20.7066	20.7066
12.1069	1974.5	1479.36	161.504		20.7422	20.7422
12.1278	2309.82	1488.42	151.417		20.7777	20.7777
12.1487	2276.21	1434.56	182.724		20.8132	20.8132
12.1696	2012.97	1559.35	275.419		20.8488	20.8488
12.1905	2078.99	1498.25	-72.9643		20.8843	20.8843
12.2114	2140.48	1451.73	20.8544		20.9198	20.9198
12.2324	2022.98	914.928	80.9088		20.9554	20.9554
12.2533	2044.75	3.31893	98.392		20.9909	20.9909
12.2742	2109.01	52.7893	402.14		21.0264	21.0264
12.2951	1053.7	137.278	797.38		21.062	21.062
12.316	2079.69	507.353	899.509		21.0975	21.0975
12.3369	2097.98	603.994	598.871		21.133	21.133
12.3578	2037.28	323.086	825.5		21.1686	21.1686
12.3787	2177.01	116.267	709.651		21.2041	21.2041
12.3996	2154.51	68.4171	839.586		21.2396	21.2396
12.4205	2243.31	121.076	887.462		21.2752	21.2752
12.4414	1991.46	316.057	292.955		21.3107	21.3107
12.4624	2275.04	151.26	191.688		21.3463	21.3463
12.4833	2310.89	77.8251	162.785		21.3818	21.3818
12.5042	2218.15	116.529	271.421		21.4173	21.4173
12.5251	2180.09	1218.34	205.277		21.4529	21.4529
12.546	2206.78	1339.15	92.1723		21.4884	21.4884
12.5669	2355.79	1337.87	309.549		21.5239	21.5239
12.5878	2246.71	1481.5	381.494		21.5595	21.5595
12.6087	2226.35	553.713	121.18		21.595	21.595
12.6296	2248.04	318.409	178.935		21.6305	21.6305
12.6506	2265.13	242.726	227.83		21.6661	21.6661
12.6715	2145.7	425.555	187.298		21.7016	21.7016
12.6924	2220.81	482.343	203.945		21.7371	21.7371
12.7133	1996.64	1923.94	242.622		21.7727	21.7727
12.7342	2307.78	1793.97	73.9835		21.8082	21.8082
12.7551	2153.75	1726.66	100.221		21.8437	21.8437
12.776	2202.78	1642.87	80.2555		21.8793	21.8793
12.7969	2237.98	1477.5	210.556		21.9148	21.9148
12.8178	2119.1	1383.79	111.955		21.9503	21.9503
12.8387	2181.38	1483.35	152.279		21.9859	21.9859
12.8597	2291.48	1344.32	213.17		22.0214	22.0214
12.8806	2299.89	1437.91	138.768		22.057	22.057
12.9015	1990.08	1488.27	132.574		22.0925	22.0925
12.9224	2020.52	2016.32	133.123		22.128	22.128
12.9433	2019.48	1344.95	147.052		22.1636	22.1636
12.9642	1923.78	1394.4	102.991		22.1991	22.1991
12.9851	2009.44	1469.22	177.341		22.2346	22.2346
13.006	2237.07	1398.94	136.259		22.2702	22.2702
13.0269	2318.6	150.136	130.98		22.3057	22.3057
13.0478	2208.27	327.79	140.493		22.3412	22.3412
13.0687	2145.23	703.039	122.774		22.3768	22.3768
13.0897	2205.34	999.103	124.97		22.4123	22.4123
13.1106	2612	904.161	214.659		22.4478	22.4478
13.1315	1970.98	363.462	184.527		22.4834	22.4834
13.1524	2354.93	168.743	111.145		22.5189	22.5189
13.1733	2164.6	116.006	213.927		22.5544	22.5544
13.1942	2144.97	371.093	321.597		22.59	22.59
13.2151	2003.96	253.702	82.8165		22.6255	22.6255
13.236	2153.39	381.703	84.3323		22.661	22.661
13.2569	1988.9	115.797	234.573		22.6966	22.6966
13.2779	2163.47	152.148	219.99		22.7321	22.7321
13.2988	2151.58	184.109	213.875		22.7677	22.7677
13.3197	2196.74	205.225	310.124		22.8032	22.8032
13.3406	2083.95	111.615	9.53867		22.8387	22.8387
13.3615	2133.5	114.229	155.101		22.8743	22.8743
13.3824	2218.93	157.009	164.013		22.9098	22.9098
13.4033	2177.72	98.7317	91.2053		22.9453	22.9453
13.4242	2154.82	165.868	123.637		22.9809	22.9809
13.4451	2108.54	188.578	114.072		23.0164	23.0164
13.466	2031.74	334.036	91.4667		23.0519	23.0519
13.487	2228.81	64.2096	59.3488		23.0875	23.0875
13.5079	2150.02	156.957	144.151		23.123	23.123
13.5288	1978.24	246.934	113.079		23.1585	23.1585
13.5497	2099.08	159.988	177.341		23.1941	23.1941
13.5706	2087.19	634.883	92.0416		23.2296	23.2296
13.5915	2170.03	1127.31	91.8848		23.2651	23.2651
13.6124	2037.54	1083.36	54.4619		23.3007	23.3007
13.6333	2000.74	1115.42	48.7387		23.3362	23.3362
13.6542	2068.69	680.59	88.6965		23.3717	23.3717
13.6751	2155.79	915.477	126.877		23.4073	23.4073
13.696	1996.27	637.653	92.4859		23.4428	23.4428
13.717	2225.99	593.645	65.5424		23.4783	23.4783
13.7379	2273.55	492.117	73.7483		23.5139	23.5139
13.7588	2217.39	433.238	138.768		23.5494	23.5494
13.7797	2191.41	425.006	159.204		23.585	23.585
13.8006	1836.76	398.455	194.615		23.6205	23.6205
13.8215	2313.61	1050.77	267.997		23.656	23.656
13.8424	2311.52	442.725	258.72		23.6916	23.6916
13.8633	2515.15	24.4869	242.334		23.7271	23.7271
13.8842	2295.89	86.3968	43.2507		23.7626	23.7626
13.9052	3089.48	991.473	163.516		23.7982	23.7982
13.9261	2282.3	904.527	110.466		23.8337	23.8337
13.947	2236.2	1121.43	115.248		23.8692	23.8692
13.9679	2168.54	965.13	185.233		23.9048	23.9048
13.9888	2179.21	1302.98	164.013		23.9403	23.9403
14.0097	2236.49	1135.36	48.2683		23.9758	23.9758
14.0306	2301.01	1152.64	136.416		24.0114	24.0114
14.0515	2386.03	903.847	163.412		24.0469	24.0469
14.0724	2444.69	99.7771	168.325		24.0824	24.0824
14.0933	2416.71	570.987	39.1477		24.118	24.118
14.1143	2342.02	138.873	123.402		24.1535	24.1535
14.1352	2228.55	163.203	186.618		24.189	24.189
14.1561	1989.82	208.544	198.718		24.2246	24.2246
14.177	2241.12	153.612	186.775		24.2601	24.2601
14.1979	2472.11	216.959	77.2763		24.2957	24.2957
14.2188	2462.47	202.141	269.696		24.3312	24.3312
14.2397	2198.57	108.479	162.654		24.3667	24.3667
14.2606	882.078	196.105	133.385		24.4023	24.4023
14.2815	1907.58	257.596	69.4885		24.4378	24.4378
14.3024	2002.52	237.291	236.481		24.4733	24.4733
14.3233	1695.48	608.593	400.807		24.5089	24.5089
14.3443	1930.84	1879.2	423.151		24.5444	24.5444
14.3652	2775.67	1484.74	489.503		24.5799	24.5799
14.3861	2191.46	1502.2	668.046		24.6155	24.6155
14.407	1934.49	875.205	660.311		24.651	24.651
14.4279	1692.73	1680.58	166.992		24.6865	24.6865
14.4488	2015.95	1573.64	228.745		24.7221	24.7221
14.4697	2159.42	1293.08	680.042		24.7576	24.7576
14.4906	2207.14	477.325	667.419		24.7931	24.7931
14.5115	1022.13	378.515	996.647		24.8287	24.8287
14.5325	265.018	465.173	1177.8		24.8642	24.8642
14.5534	2428.36	234.73	947.307		24.8997	24.8997
14.5743	2480.37	110.335	478.397		24.9353	24.9353
14.5952	3115.56	246.359	699.25		24.9708	24.9708
14.6161	2564.39	113.915	202.455		25.0063	25.0063
14.637	2501.93	1498.41	507.509		25.0419	25.0419
14.6579	2931.53	1355.2	550.499		25.0774	25.0774
14.6788	2500.33	1376.31	243.667		25.113	25.113
14.6997	2833.82	1428.37	84.6981		25.1485	25.1485
14.7206	2327.41	1217.5	87.2592		25.184	25.184
14.7416	1950.41	1203.47	113.654		25.2196	25.2196
14.7625	2213.86	1407.25	104.115		25.2551	25.2551
14.7834	2057.45	1573.98	37.7104		25.2906	25.2906
14.8043	1924.9	1430.83	195.634		25.3262	25.3262
14.8252	2477.6	760.898	107.042		25.3617	25.3617
14.8461	1576.65	120.841	125.022		25.3972	25.3972
14.867	1767.89	330.561	244.111		25.4328	25.4328
14.8879	1933.87	459.189	-11.3157		25.4683	25.4683
14.9088	2028.97	403.838	114.83		25.5038	25.5038
14.9297	2118.24	2071.41	234.442		25.5394	25.5394
14.9506	1962.46	1914.55	227.621		25.5749	25.5749
14.9716	1866.44	1390.03	103.775		25.6104	25.6104
14.9925	1965.17	1660.22	262.3		25.646	25.646
15.0134	2024.21	1516.49	145.876		25.6815	25.6815
15.0343	1855.57	1300.73	156.957		25.717	25.717
15.0552	1982.24	1673.11	96.7979		25.7526	25.7526
15.0761	1976.44	305.133	258.25		25.7881	25.7881
15.097	2270.02	372.008	98.0784		25.8237	25.8237
15.1179	2344.26	682.08	127.635		25.8592	25.8592
15.1388	1885.49	1530.84	376.268		25.8947	25.8947
15.1598	2025.59	300.429	172.114		25.9303	25.9303
15.1807	2540.32	969.808	565.186		25.9658	25.9658
15.2016	2312.7	1747.9	150.868		26.0013	26.0013
15.2225	2253.06	1904.65	222.761		26.0369	26.0369
15.2434	2818.4	1471.67	391.085		26.0724	26.0724
15.2643	2603.45	1686.78	366.729		26.1079	26.1079
15.2852	1935.41	1941.71	512.736		26.1435	26.1435
15.3061	2036.75	2027.08	318.017		26.179	26.179
15.327	1910.45	673.378	60.4203		26.2145	26.2145
15.3479	1630.15	1912.39	179.85		26.2501	26.2501
15.3689	1630.2	474.999	529.697		26.2856	26.2856
15.3898	1916.64	1273.06	212.255		26.3211	26.3211
15.4107	1823.9	1372.42	154.945		26.3567	26.3567
15.4316	1805.66	1508.15	126.511		26.3922	26.3922
15.4525	1542.02	1406.55	115.091		26.4277	26.4277
15.4734	1752.63	1615.9	68.6523		26.4633	26.4633
15.4943	2043.1	1047.79	39.2523		26.4988	26.4988
15.5152	2134.99	74.4016	160.485		26.5344	26.5344
15.5361	1914.14	174.179	110.021		26.5699	26.5699
15.557	2103.73	244.895	133.332		26.6054	26.6054
15.5779	2231.73	1697.49	63.2949		26.641	26.641
15.5989	1713.98	1433.96	181.757		26.6765	26.6765
15.6198	1898.56	159.309	117.077		26.712	26.712
15.6407	1925.22	150.031	106.075		26.7476	26.7476
15.6616	2174.45	106.624	178.569		26.7831	26.7831
15.6825	2498.09	197.646	94.9424		26.8186	26.8186
15.7034	2068.58	182.358	118.018		26.8542	26.8542
15.7243	2000.06	126.459	106.676		26.8897	26.8897
15.7452	1898.25	43.7211	188.212		26.9252	26.9252
15.7661	1809.45	138.298	135.632		26.9608	26.9608
15.7871	1920.23	234.338	94.1323		26.9963	26.9963
15.808	1676.01	134.717	98.3397		27.0318	27.0318
15.8289	2141.08	177.498	252.683		27.0674	27.0674
15.8498	2265.6	139.421	185.233		27.1029	27.1029
15.8707	2247.36	137.644	-18.7637		27.1384	27.1384
15.8916	2302.66	222.133	111.746		27.174	27.174
15.9125	2137.86	145.014	76.2571		27.2095	27.2095
15.9334	2054.39	135.031	143.733		27.245	27.245
15.9543	2325	160.955	140.859		27.2806	27.2806
15.9752	2344.87	122.827	46.8832		27.3161	27.3161
15.9962	2151.64	92.5381	27.5707		27.3517	27.3517
16.0171	2170.5	234.677	36.064		27.3872	27.3872
16.038	2109.01	101.815	195.425		27.4227	27.4227
16.0589	2244.04	121.807	108.95		27.4583	27.4583
16.0798	2236.26	240.113	79.3147		27.4938	27.4938
16.1007	2207.46	660.102	68.4171		27.5293	27.5293
16.1216	2219.74	1738.28	141.434		27.5649	27.5649
16.1425	2260.38	2190.89	209.929		27.6004	27.6004
16.1634	2151.3	1685.97	238.78		27.6359	27.6359
16.1843	2098.98	154.945	124.159		27.6715	27.6715
16.2052	2389.34	72.2587	96.9547		27.707	27.707
16.2262	2333.6	1515.73	103.357		27.7425	27.7425
16.2471	2529.24	486.942	185.285		27.7781	27.7781
16.268	2546.61	142.401	127.478		27.8136	27.8136
16.2889	2418.04	96.9024	136.102		27.8491	27.8491
16.3098	2638.94	1526.19	79.8896		27.8847	27.8847
16.3307	2326.08	1148.59	243.145		27.9202	27.9202
16.3516	1831.95	239.721	350.082		27.9557	27.9557
16.3725	2197.92	314.567	106.519		27.9913	27.9913
16.3934	2383.31	286.5	166.391		28.0268	28.0268
16.4143	2295.94	539.314	410.659		28.0624	28.0624
16.4353	2366.03	1989.01	532.702		28.0979	28.0979
16.4562	2466.46	1263.21	97.8171		28.1334	28.1334
16.4771	2480.05	993.119	185.547		28.169	28.169
16.498	2276.21	183.639	56.056		28.2045	28.2045
16.5189	2337.55	202.507	220.435		28.24	28.24
16.5398	2522.62	262.509	182.881		28.2756	28.2756
16.5607	2447.15	224.041	172.585		28.3111	28.3111
16.5816	1943.56	88.9579	117.652		28.3466	28.3466
16.6025	2061.61	156.748	112.687		28.3822	28.3822
16.6234	1963.14	223.153	136.703		28.4177	28.4177
16.6444	2250.55	131.477	123.454		28.4532	28.4532
16.6653	1927.57	430.494	86.6059		28.4888	28.4888
16.6862	2090.77	1653.53	106.729		28.5243	28.5243
16.7071	2263.51	1565.65	103.253		28.5598	28.5598
16.728	2051.36	1573.54	183.09		28.5954	28.5954
16.7489	1896.21	848.157	378.123		28.6309	28.6309
16.7698	2227.74	247.901	162.941		28.6664	28.6664
16.7907	2014.07	531.944	89.4805		28.702	28.702
16.8116	679.885	432.219	101.214		28.7375	28.7375
16.8326	1184.7	1620.32	232.9		28.773	28.773
16.8535	2145.39	1605.87	157.558		28.8086	28.8086
16.8744	2411.04	1528.23	120.057		28.8441	28.8441
16.8953	2256.69	1321.22	205.225		28.8797	28.8797
16.9162	2272.27	387.897	-18.8683		28.9152	28.9152
16.9371	2873.18	269.017	199.894		28.9507	28.9507
16.958	2407.69	1032.21	137.278		28.9863	28.9863
16.9789	1843.37	1523.21	384.526		29.0218	29.0218
16.9998	2096.26	506.725	408.595		29.0573	29.0573
17.0207	2108.86	760.898	620.17		29.0929	29.0929
17.0417	2077.55	1194.5	238.075		29.1284	29.1284
17.0626	2193.45	1098.88	120.318		29.1639	29.1639
17.0835	2108.86	246.071	171.409		29.1995	29.1995
17.1044	2209.39	111.615	146.817		29.235	29.235
17.1253	2259.15	201.018	165.215		29.2705	29.2705
17.1462	2197.19	103.044	201.985		29.3061	29.3061
17.1671	2083.58	161.87	139.787		29.3416	29.3416
17.188	2141.08	383.69	192.315		29.3771	29.3771
17.2089	2205.91	529.435	165.816		29.4127	29.4127
17.2298	2281.49	2570.89	158.943		29.4482	29.4482
17.2508	2277.39	2480.76	158.028		29.4837	29.4837
17.2717	2398.41	1766.46	95.3083		29.5193	29.5193
17.2926	2227.32	184.109	185.965		29.5548	29.5548
17.3135	1920.59	137.226	88.4352		29.5904	29.5904
17.3344	1928.9	1630.56	111.563		29.6259	29.6259
17.3553	2050.08	1950.51	102.626		29.6614	29.6614
17.3762	2385.71	334.036	156.225		29.697	29.697
17.3971	2295.32	211.21	211.523		29.7325	29.7325
17.418	2069.66	254.565	178.621		29.768	29.768
17.4389	2173.43	602.399	104.481		29.8036	29.8036
17.4598	2787.96	1457.53	101.868		29.8391	29.8391
17.4808	2736.21	1703.37	167.306		29.8746	29.8746
17.5017	2856.37	1393.82	150.659		29.9102	29.9102
17.5226	2376.09	160.119	74.9765		29.9457	29.9457
17.5435	2399.56	918.822	45.4459		29.9812	29.9812
17.5644	2193.21	1900.1	82.7643		30.0168	30.0168
17.5853	1908.65	275.942	93.6096		30.0523	30.0523
17.6062	2095.53	153.481	115.614		30.0878	30.0878
17.6271	2118.66	1204.64	129.543		30.1234	30.1234
17.648	2001.29	1750.72	187.298		30.1589	30.1589
17.6689	2003.09	1508.65	150.345		30.1944	30.1944
17.6899	2027.89	224.694	165.764		30.23	30.23
17.7108	1992.43	474.66	104.22		30.2655	30.2655
17.7317	1958.93	1530.08	122.931		30.3011	30.3011
17.7526	2121.4	1515.89	138.716		30.3366	30.3366
17.7735	1832.97	1752	52.2667		30.3721	30.3721
17.7944	2210.67	1673.66	218.03		30.4077	30.4077
17.8153	2231.89	314.462	234.782		30.4432	30.4432
17.8362	2362.09	294.026	236.376		30.4787	30.4787
17.8571	2267.8	185.39	228.431		30.5143	30.5143
17.8781	2304.39	630.284	84.8549		30.5498	30.5498
17.899	2678.46	1650.61	181.653		30.5853	30.5853
17.9199	2418.98	1694.46	278.712		30.6209	30.6209
17.9408	2256.9	1890.77	217.063		30.6564	30.6564
17.9617	1766.3	1774.19	202.821		30.6919	30.6919
17.9826	2601.29	1558.02	217.978		30.7275	30.7275
18.0035	2305.27	1956.76	156.905		30.763	30.763
18.0244	1779.47	1656.33	169.553		30.7985	30.7985
18.0453	1678.02	1580.86	173.186		30.8341	30.8341
18.0662	1817.6	855.475	24.696		30.8696	30.8696
18.0872	1962.14	85.2731	129.647		30.9051	30.9051
18.1081	2039.79	101.005	126.015		30.9407	30.9407
18.129	1570.51	749.164	146.242		30.9762	30.9762
18.1499	2542.25	2106.09	51.4565		31.0117	31.0117
18.1708	2320.22	1793.92	165.764		31.0473	31.0473
18.1917	2167.73	1770.87	222.604		31.0828	31.0828
18.2126	2242.08	157.61	213.17		31.1184	31.1184
18.2335	1864.12	1209.97	174.884		31.1539	31.1539
18.2544	2036.54	1826.41	158.081		31.1894	31.1894
18.2753	2676.31	2441.61	213.718		31.225	31.225
18.2963	2524.38	2192.38	302.624		31.2605	31.2605
18.3172	1781.01	401.591	287.205		31.296	31.296
18.3381	1917.38	159.518	145.824		31.3316	31.3316
18.359	2152.21	905.964	477.979		31.3671	31.3671
18.3799	2043.68	2131.15	803.417		31.4026	31.4026
18.4008	1889.6	2093.33	162.027		31.4382	31.4382
18.4217	1784.59	2219.63	87.416		31.4737	31.4737
18.4426	1206.84	2275.09	162.183		31.5092	31.5092
18.4635	8.20587	2453.76	198.247		31.5448	31.5448
18.4844	1493.02	2198.52	180.947		31.5803	31.5803
18.5053	2177.66	2069.5	64.5232		31.6158	31.6158
18.5263	2041.59	856.912	186.775		31.6514	31.6514
18.5472	1733.87	359.15	280.855		31.6869	31.6869
18.5681	1992.8	234.573	64.0528		31.7224	31.7224
18.589	1945.34	237.447	153.821		31.758	31.758
18.6099	2163.27	165.163	142.244		31.7935	31.7935
18.6308	2131.62	135.58	104.847		31.8291	31.8291
18.6517	2046.5	653.856	70.7168		31.8646	31.8646
18.6726	2148.42	1196.1	101.11		31.9001	31.9001
18.6935	2087.95	1088.01	44.4267		31.9357	31.9357
18.7144	2221.39	1000.2	87.416		31.9712	31.9712
18.7354	2383.1	1088.48	488.223		32.0067	32.0067
18.7563	2258.18	1109.7	894.23		32.0423	32.0423
18.7772	2328.95	1122.35	465.278		32.0778	32.0778
18.7981	2246.29	991.682	162.941		32.1133	32.1133
18.819	2218.46	1071.94	142.819
18.8399	2443.41	974.721	496.742
18.8608	2215.09	1051.63	263.999
18.8817	2058.03	914.98	124.734
18.9026	2030.19	1137.17	144.204
18.9235	1952.73	1124.75	204.258
18.9445	2035.37	1082.18	340.648
18.9654	2098.87	899.692	380.214
18.9863	2364.26	1056.54	576.684
19.0072	1896.91	1056.6	284.749
19.0281	1761.96	1116.96	185.338
19.049	2117.92	942.237	92.1723
19.0699	1895.19	1164.06	90.9963
19.0908	1614.41	994.765	48.5296
19.1117	1316.91	963.405	189.441
19.1327	2105.88	1046.51	82.2416
19.1536	1955.53	1153	114.934
19.1745	1534.65	1096.42	199.423
19.1954	1849.22	953.449	771.142
19.2163	2116.28	865.823	596.964
19.2372	1993.66	883.62	612.748
19.2581	2019.69	793.277	914.249
19.279	1850.03	766.282	858.454
19.2999	1948.53	913.647	862.243
19.3208	1877.86	845.387	770.175
19.3418	1931.78	909.545	511.246
19.3627	2324.53	945.452	710.722
19.3836	2053.61	873.271	294.183
19.4045	1934.94	829.55	133.75
19.4254	1997.29	851.189	136.05
19.4463	1807.72	915.895	130.562
19.4672	1996.69	917.385	80.9088
19.4881	2154.09	981.542	132.47
19.509	1972.54	727.474	96.2752
19.5299	2331.2	874.343	124.316
19.5509	2196.95	850.666	146.451
19.5718	2279.14	965.705	174.675
19.5927	2147.14	778.512	69.5408
19.6136	2253.61	930.399	169.762
19.6345	2207.69	883.045	198.613
19.6554	2011.3	832.895	71.9973
19.6763	1782.24	941.009	105.762
19.6972	1943.51	921.592	149.274
19.7181	1899.42	1068.85	201.54
19.739	1917.32	889.762	83.104
19.7599	1856.59	516.316	69.0181
19.7809	2005.71	415.729	93.6096
19.8018	1882.57	446.619	135.527
19.8227	1962.04	376.006	-11.3157
19.8436	1841.83	453.439	125.335
19.8645	1988.75	522.614	134.404
19.8854	1703.95	444.58	164.64
19.9063	1929.66	485.766	157.61
19.9272	1834.25	421.923	132.757
19.9481	1830.72	482.134	121.912
19.969	1795.93	378.071	153.011
19.99	1909.93	487.361	14.1381
20.0109	1808.17	389.439	141.329
20.0318	1797.92	311.353	182.463
20.0527	1879.25	340.361	93.8709
20.0736	1943.56	498.337	107.46
20.0945	2021.65	435.512	214.137
20.1154	1882.36	361.267	95.9355
20.1363	1950.83	374.229	38.9909
20.1572	1906.45	170.781	-2.8224
20.1781	2140.53	100.483	83.888
20.1991	1812.95	282.867	112.164
20.22	1977.48	168.168	176.269
20.2409	1791.41	184.684	145.118
20.2618	1681.81	232.43	129.7
20.2827	1716.59	224.851	129.177
20.3036	1834.4	235.2	147.418
20.3245	1885.6	266.821	151.782
20.3454	2001.6	220.801	102.181
20.3663	1919.31	219.05	126.721
20.3873	1828.58	55.0368	274.295
20.4082	1857.11	178.229	549.715
20.4291	1908.91	120.109	945.556
20.45	2091.53	98.1829	666.243
20.4709	1636.81	165.346	736.437
20.4918	1771.42	112.948	186.174
20.5127	1758.62	48.1115	134.351
20.5336	1789.92	229.268	120.057
20.5545	1821.23	277.641	178.674
20.5754	2341.65	175.616	181.653
20.5964	2194.83	26.2379	161.452
20.6173	2042.24	86.9979	123.794
20.6382	2064.53	260.628	150.293
20.6591	1885.34	93.3221	164.849
20.68	1811.04	290.132	113.079
20.7009	2071.9	286.839	147.366
20.7218	1991.78	181.078	158.081
20.7427	2332.43	242.57	175.198
20.7636	2076.21	122.356	98.9408
20.7845	2005.55	161.452	101.397
20.8055	2266.33	231.149	156.591
20.8264	2125.66	241.707	184.214
20.8473	1893.33	226.445	375.85
20.8682	1807.36	225.557	360.797
20.8891	2298.77	217.926	517.806
20.91	2466.12	147.889	569.498
20.9309	2747.32	234.73	571.039
20.9518	2122.84	281.064	253.702
20.9727	1958.82	126.721	231.463
20.9936	2096.52	101.92	142.401
21.0145	2190.68	291.57	184.214
21.0355	1788.8	311.457	96.2229
21.0564	2558.04	106.885	75.0288
21.0773	2215.95	145.537	181.496
21.0982	1918.45	25.1664	142.557
21.1191	1874.73	207.263	101.345
21.14	2042.29	636.373	143.786
21.1609	2023.69	623.515	126.355
21.1818	2038.14	248.267	15.68
21.2027	2176.7	179.144	206.61
21.2236	2186.39	179.51	472.7
21.2446	2070.67	77.5376	329.594
21.2655	2117.82	203.317	103.044
21.2864	2186.79	78.0341	174.78
21.3073	1940.58	154.553	264.705
21.3282	1914.4	238.728	430.886
21.3491	1974.03	44.5835	324.628
21.37	1897.12	109.969	185.233
21.3909	1927.62	72.4155	168.743
21.4118	2056.07	112.582	141.695
21.4327	2040.96	199.737	117.757
21.4537	1690.3	145.327	116.973
21.4746	1964.76	163.15	103.201
21.4955	1671.2	271.63	151.417
21.5164	2246.03	46.9877	23.3632
21.5373	2722.18	109.917	289.662
21.5582	2705.61	144.151	259.635
21.5791	2707.15	70.0896	258.406
21.6	2621.28	165.555	142.035
21.6209	2481.39	87.7819	167.881
21.6419	2599.85	172.846	418.238
21.6628	2683.14	105.004	118.933
21.6837	2432.15	88.8011	169.344
21.7046	2749.93	132.104	128.968
21.7255	3215.79	162.837	77.6944
21.7464	3501.5	81.3792	163.516
21.7673	3152.54	130.353	144.596
21.7882	2518.29	113.758	28.3285
21.8091	2687.26	168.116	89.9248
21.83	2396.17	165.398	104.951
21.851	1853.92	83.5744	189.075
21.8719	528.703	148.202	83.6789
21.8928	1246.72	181.914	169.762
21.9137	1823.64	102.678	316.057
21.9346	1898.4	50.6725	661.121
21.9555	2177.17	137.801	382.879
21.9764	2047.99	126.564	134.142
21.9973	1944.01	129.125	230.94
22.0182	2048.44	213.117	45.3413
22.0391	1905.83	65.6469	49.9147
22.0601	1936.74	59.7408	84.6459
22.081	2257.5	15.5755	39.7749
22.1019	2151.03	111.851	156.748
22.1228	2417.65	102.495	81.4837
22.1437	2261.66	377.235	145.118
22.1646	2272.32	1319.32	35.9595
22.1855	2937.75	1349.34	36.4299
22.2064	2449.92	1372.63	142.662
22.2273	2665.18	1524.44	117.861
22.2482	2196.32	1438.3	-41.9701
22.2691	1938.13	1512.55	102.887
22.2901	1845.77	1115.63	45.0016
22.311	1794.89	1062.66	50.0715
22.3319	1955.03	1414.94	32.6405
22.3528	2243.42	1507.58	16.856
22.3737	2511.31	1493.55	88.2784
22.3946	1773.59	1482.02	154.187
22.4155	2157.8	1460.38	134.038
22.4364	1783.89	1331.52	42.2837
22.4573	1876.16	1469.45	141.982
22.4782	1962.2	1511.68	31.5168
22.4992	1840.41	1447.21	15.6277
22.5201	1639.63	1506.46	61.4395
22.541	1894.04	1522.45	180.895
22.5619	2374.4	1311.08	76.7013
22.5828	2238.82	1553.81	119.299
22.6037	1680.9	1322.66	208.962
22.6246	1850.34	1082.94	189.493
22.6455	1798.18	1463.36	25.7152
22.6664	1956.16	1454.71	144.308
22.6873	2108.44	1742.47	125.963
22.7083	1745.55	1663.62	63.4256
22.7292	2239.68	1610.28	93.4528
22.7501	1773.88	1594.71	116.424
22.771	2136.16	1783.84	143.942
22.7919	1713.07	1436.05	166.548
22.8128	2283.03	1660.49	272.205
22.8337	2058.5	1306.41	425.869
22.8546	1915.36	2072.84	474.033
22.8755	1869.81	2004.32	86.9979
22.8965	1924.12	1940.9	269.382
22.9174	1987.15	1683.69	550.838
22.9383	1896.05	1828	412.854
22.9592	1988.28	1566.61	686.784
22.9801	2202.07	1464.59	225.113
23.001	2136.84	1608.48	145.981
23.0219	1875.2	1568.63	155.676
23.0428	1881.55	1757.07	124.264
23.0637	1858.18	1669.71	164.431
23.0846	2008.22	1426.12	171.722
23.1056	2115	1757.44	141.59
23.1265	2113.72	1380.05	195.948
23.1474	1823.09	1917.87	184.266
23.1683	1713.22	2639.47	329.28
23.1892	1709.28	2265.39	142.714
23.2101	2013.23	2046.14	456.105
23.231	1947.35	1739.3	724.468
23.2519	1799.41	1645.59	230.13
23.2728	2051.1	1682.52	212.595
23.2937	2223.32	1886.02	184.841
23.3147	1952.06	1821.23	131.738
23.3356	2081.7	1915.99	87.6773
23.3565	2226.51	2134.23	156.225
23.3774	1995.41	2216.52	99.8816
23.3983	1959.69	2022.25	191.035
23.4192	1825.54	2063.72	79.8373
23.4401	2251.99	1762.51	111.145
23.461	2060.33	1747.61	38.6773
23.4819	2299.16	1727.1	138.768
23.5028	3186.93	1446.3	111.354
23.5237	3088.49	1960.47	193.7
23.5447	3002.51	1792.85	158.995
23.5656	3131.09	1843.73	215.783
23.5865	3088.91	1860.07	187.899
23.6074	2593.97	1727.1	226.785
23.6283	2733.08	1995.83	204.258
23.6492	2842.39	1883.3	198.613
23.6701	2351.43	1968.55	56.2651
23.691	2074.52	1401.77	243.955
23.7119	1831.42	1550.78	72.0496
23.7328	1804.11	1384.36	95.7264
23.7538	2033.75	1459.15	110.23
23.7747	1915	1792.17	106.127
23.7956	1978.35	2001.6	221.872
23.8165	1839.73	1955.79	170.389
23.8374	1916.49	2054.71	52.3712
23.8583	1910.82	1831.03	142.714
23.8792	2380.54	1669.11	33.5029
23.9001	2693.12	1492.58	99.6203
23.921	2136.64	1585.72	-23.4677
23.9419	2258.23	1772.26	137.801
23.9629	3046.18	1834.56	94.4981
23.9838	2384.64	1998.99	99.568
24.0047	2125.97	1792.85	27.4139
24.0256	2069.19	1367.9	72.5984
24.0465	2008.48	1367.79	81.1179
24.0674	2047.63	1332.75	69.6453
24.0883	2139.2	1183.79	49.8101
24.1092	2157.86	1460.54	176.217
24.1301	2089.02	1541.61	185.442
24.1511	1860.9	1645.88	-64.9675
24.172	1678.67	1596.38	152.279
24.1929	2104.7	1497.54	-50.0715
24.2138	1984.38	1526.5	150.659
24.2347	2056.12	1419.51	124.525
24.2556	2209.86	1488.01	173.29
24.2765	2164	1557.34	-4.52107
24.2974	2142.02	1525.22	99.7248
24.3183	2172.25	1536.95	76.8059
24.3392	2499.94	1759.95	92.2768
24.3602	2563.05	1539.72	64.9152
24.3811	2136.01	1736.32	163.621
24.402	2502.03	1535.25	78.0864
24.4229	2714.78	1195.1	117.182
24.4438	2584.01	1250.04	158.708
24.4647	1948.58	1482.33	181.026
24.4856	1922.19	1271.73	15.5232
24.5065	2130.13	1247.42	156.591
24.5274	1401.06	1383.94	4.96533
24.5483	1918.24	1348.48	152.645
24.5693	1998.78	1799.46	195.895
24.5902	1980.54	1916.54	168.325
24.6111	2020.05	1807.41	126.93
24.632	3035.47	2075.25	97.9739
24.6529	2504.1	2419.58	212.255
24.6738	1758.88	1854.45	252.579
24.6947	2083.24	1584.7	43.904
24.7156	2034.82	1327.26	566.675
24.7365	2154.77	1285.29	393.646
24.7574	2160.1	1362.83	103.462
24.7783	2088.31	1429.65	111.406
24.7993	1776.44	1123.32	845.439
24.8202	1834.82	1657.77	429.397
24.8411	1667.72	2379.73	177.916
24.862	1709.75	1666.39	111.511
24.8829	1803.57	1594.5	-16.5947
24.9038	1912.49	1813.03	66.9275
24.9247	1878.99	1771.32	75.5253
24.9456	2085.34	1509.02	79.3669
24.9665	1968.47	1866.18	42.0224
24.9874	1841.12	1866.94	55.6901
25.0084	1860.69	1894.51	1.43733
25.0293	1833.93	1902.45	89.4283
25.0502	1838.45	1827.09	447.246
25.0711	1873.39	1949.76	122.409
25.092	2171.63	1857.71	33.5029
25.1129	2269.39	1853.61	59.9499
25.1338	2386.89	1946.52	82.8688
25.1547	1963.74	1783.16	111.302
25.1756	1818.78	1833.17	105.657
25.1965	1754.02	1877.29	105.762
25.2175	1852.96	1401.56	149.065
25.2384	1836.76	1733.82	158.342
25.2593	1865.45	2056.9	198.143
25.2802	2178.76	1833.33	210.713
25.3011	2588.79	1771.08	212.542
25.322	1889.86	1586.08	360.379
25.3429	1933.55	1491.51	780.211
25.3638	2101.07	1719.89	315.9
25.3847	1890.72	1602.44	296.587
25.4057	2095.89	1413.11	378.306
25.4266	1861.11	1551.25	267.684
25.4475	2120.69	1703.89	341.014
25.4684	2631.05	1667.57	94.9947
25.4893	1856.54	1573.8	56.7355
25.5102	1950.77	1714.92	124.212
25.5311	2189.16	1691.79	382.252
25.552	2132.01	1937.71	332.86
25.5729	2080.16	2126.99	272.153
25.5938	2011.09	2136.22	129.282
25.6148	2105.72	2071.56	134.717
25.6357	2080.97	2127.41	172.48
25.6566	1761.6	2096.15	271.421
25.6775	1853.48	1974.35	297.058
25.6984	1814.93	2039.52	249.495
25.7193	2101.54	2076.01	229.66
25.7402	2040.39	1999.36	213.588
25.7611	2055.94	2155.19	79.3147
25.782	2109.53	1936.01	216.593
25.8029	1992.8	2009.71	128.158
25.8239	1856.54	1904.91	174.989
25.8448	1861.5	1862.55	349.377
25.8657	1988.43	1826.46	393.908
25.8866	1903.47	2307.78	37.1093
25.9075	2115.52	2521.11	404.152
25.9284	2095.74	2501.87	137.435
25.9493	2019.53	2416.11	145.275
25.9702	2065.92	2360.41	292.066
25.9911	2007.2	2260.27	251.507
26.012	1679.3	2424.1	328.104
26.0329	1753.6	1644	204.101
26.0539	1749.03	1478.34	331.083
26.0748	31.9349	1831.69	336.597
26.0957	41.1861	1972.81	211.314
26.1166	25.3232	2146.51	507.509
26.1375	68.9136	2365.38	270.297
26.1584	108.95	1993.71	240.531
26.1793	-13.0667	2331.72	157.427
26.2002	1837.98	2089.8	127.478
26.2211	1779.26	2339.85	264.469
26.242	1946.67	2343.9	309.967
26.263	1908.36	2297.83	344.098
26.2839	1947.35	2333.5	237.108
26.3048	1918.89	2296.41	552.903
26.3257	1968.75	2233.77	762.571
26.3466	1870.89	2368.96	557.006
26.3675	1697.28	2282.01	664.754
26.3884	1737.61	2264.32	767.144
26.4093	1906.35	2285.75	617.217
26.4302	-35.672	2455.36	836.894
26.4511	63.896	2576.04	607.626
26.4721	44.7403	2375.89	488.38
26.493	-45.6549	2130.73	655.529
26.5139	1929.4	2068.01	232.378
26.5348	1837.17	2306.66	362.391
26.5557	1911.21	2281.02	397.697
26.5766	1743.62	2242.71	823.461
26.5975	1742.07	2329	827.799
26.6184	1826.46	2226.51	411.992
26.6393	1805.11	2559.63	257.91
26.6603	1862.99	2114.5	559.619
26.6812	1974.03	2022.88	344.49
26.7021	1948.53	2281.39	231.829
26.723	1829.86	2217.86	707.743
26.7439	1956	2447.83	638.829
26.7648	2015.3	2200.17	154.134
26.7857	1983	2312.96	197.437
26.8066	1802.18	2254.94	503.668
26.8275	1774.98	1924.8	224.694
26.8484	1765.33	2526.13	648.682
26.8694	1919	2373.22	1085.29
26.8903	1818.17	2490.61	479.73
26.9112	1742.99	2259.36	341.824
26.9321	1802.49	2332.37	621.555
26.953	1712.36	2248.43	504.948
26.9739	1653.82	2349.75	176.844
26.9948	1707.84	2337.86	556.535
27.0157	1980.75	2054.34	863.681
27.0366	1979.36	2228.47	462.717
27.0575	2127.2	2028.65	351.885
27.0785	2129.92	2146.02	234.73
27.0994	2117.17	2168.44	184.005
27.1203	2156.21	1991.99	82.8165
27.1412	2015.64	2192.01	125.074
27.1621	2223.63	2123.25	154.343
27.183	1782.29	2073.29	101.659
27.2039	2127.25	1981.17	54.0699
27.2248	2350.98	1983.31	33.3461
27.2457	2539.85	2277.81	78.2955
27.2666	2114.94	2006.41	97.3989
27.2875	2092.86	1898.61	121.233
27.3085	2311.21	2188.95	100.326
27.3294	2093.7	2126.08	45.0539
27.3503	2686.82	2107.78	105.004
27.3712	2674.51	2133.76	116.633
27.3921	2286.51	1983.73	100.953
27.413	1983.73	1911.99	123.532
27.4339	2127.62	1975.78	34.6789
27.4548	2191.52	2027.08	80.6475
27.4757	2028.52	2096	92.8517
27.4966	2014.62	2185.37	78.8704
27.5176	1907.84	2015.59	118.227
27.5385	1685.91	2056.54	94.2891
27.5594	1774.04	1989.5	117.443
27.5803	1704	1958.41	43.6165
27.6012	1589.82	1780.96	20.4363
27.6221	1751.69	2140.32	206.558
27.643	1720.15	2493.54	60.0021
27.6639	1807.67	2284.86	7.6832
27.6848	1710.3	2331.96	49.7056
27.7057	1715.1	2282.07	67.1888
27.7267	1612.79	1989.11	45.9685
27.7476	1808.79	2300.96	-3.94613
27.7685	1631.35	1866.44	98.8363
27.7894	1795.78	1957.54	98.1829
27.8103	2290.14	1808.27	101.659
27.8312	1738.62	2111.1	29.9749
27.8521	1866.73	1679.51	-2.6656
27.873	1911.16	1976.8	127.74
27.8939	1974.24	1989.77	122.356
27.9149	1846.35	1743.9	83.7312
27.9358	1900.6	2036.31	149.875
27.9567	1844.91	2591.15	3.24053
27.9776	1738.68	2025.65	189.441
27.9985	1724.8	2202.07	98.7317
28.0194	1915.16	2133.29	119.743
28.0403	1672.22	2652.27	68.8091
28.0612	1516.8	2345.91	4.41653
28.0821	2026.56	2335.2	62.6677
28.103	2160.86	2328.74	98.9931
28.124	1938.13	2424.96	147.836
28.1449	1758.02	2405.02	63.1381
28.1658	1729.01	2333.86	85.4821
28.1867	1919.52	2484.37	87.5205
28.2076	1891.58	3500.43	2.92693
28.2285	1923	2862.23	107.042
28.2494	1831.24	2388.43	89.1147
28.2703	1763.74	2568.49	33.8688
28.2912	1842.71	2427.94	212.908
28.3121	1949.81	2542.3	171.957
28.3331	1755.69	2235.94	124.421
28.354	1841.33	2228.65	30.184
28.3749	1997.71	2445.77	105.762
28.3958	2426.77	2442.08	33.0064
28.4167	2351.09	2229.8	191.401
28.4376	2677.39	2451.05	28.9035
28.4585	2577.32	2181.77	122.879
28.4794	2954.66	2324.9	122.121
28.5003	2278.07	2472.74	87.6251
28.5212	2286.09	2344.53	153.377
28.5421	2298.87	2218.01	79.1056
28.5631	2162.87	1927.88	10.3488
28.584	2016.58	2069.24	87.3637
28.6049	1958.46	1991.31	146.556
28.6258	1758.36	2081.39	158.081
28.6467	1845.59	2420.16	-50.7771
28.6676	2164.31	2328.43	73.8005
28.6885	2213.7	2435.21	23.9904
28.7094	1720.49	2257.61	49.6011
28.7303	1700.16	2098.56	50.9339
28.7512	1753.23	2253.4	160.537
28.7722	1887.3	2196.59	92.8517
28.7931	1867.96	2235.03	97.5557
28.814	1788.23	2168.15	41.7088
28.8349	1802.73	2100.49	11.8907
28.8558	1879.85	1971.03	78.2432
28.8767	1694.46	2143.3	78.9749
28.8976	2210.02	2008.48	147.105
28.9185	2157.8	2181.11	67.9989
28.9394	2285.54	2642.24	58.5648
28.9603	1850.24	1805.81	118.515
28.9813	1680.69	2304.15	107.094
29.0022	1788.64	2690.77	79.8373
29.0231	1646.3	2079.04	71.3701
29.044	1669.55	2453.97	149.875
29.0649	1817.76	2063.41	149.979
29.0858	1783.57	2169.28	89.5589
29.1067	1844.75	2323.46	175.564
29.1276	1756.73	2120.9	95.8309
29.1485	1783.78	2658.18	92.5381
29.1695	1774.4	2565.12	41.552
29.1904	1763.29	2007.51	110.622
29.2113	1795.05	1837.07	59.9499
29.2322	1849.87	2029.23	166.94
29.2531	1827.09	1853.17	29.5045
29.274	1970.24	1977.72	25.7152
29.2949	1857.87	1953.13	123.95
29.3158	1644.7	2068.22	-11.9429
29.3367	1927.46	2037.77	148.803
29.3576	1802.39	2135.8	78.5045
29.3786	1912.2	2459.04	277.17
29.3995	2287.03	1885.81	-18.5547
29.4204	2317.27	2361.75	161.504
29.4413	2060.85	2339.69	122.722
29.4622	2069.92	1750.02	28.0411
29.4831	2186.89	1834.72	529.697
29.504	2071.8	2064.74	172.585
29.5249	2037.77	1868.85	741.559
29.5458	1869.16	2415.03	321.022
29.5667	1786.13	1429.86	426.391
29.5877	1878.12	1373.99	319.898
29.6086	2253.27	1376.52	93.1653
29.6295	2454.89	1818.46	30.4453
29.6504	1695.84	2465.24	84.9072
29.6713	1883.8	2642.94	37.6059
29.6922	1638.04	2441.32	62.0928
29.7131	1776.81	2689.38	130.928
29.734	1658.76	2494.92	783.582
29.7549	2002.18	2147.69	681.218
29.7758	1782.08	1902.56	249.338
29.7967	1687.59	1553.29	85.5344
29.8177	1753.44	1872.64	119.508
29.8386	1526.03	1894.25	33.0587
29.8595	1575.63	1803.41	168.377
29.8804	1677.55	2029.17	98.0261
29.9013	1607.72	1759.09	135.475
29.9222	1553.39	1269.01	176.426
29.9431	1508.96	1767.89	138.245
29.964	1599.99	1493.76	114.882
29.9849	1574.3	1412.17	114.934
30.0058	1615.46	1580.7	119.455
30.0268	1712.8	1545.97	45.0539
30.0477	1550.88	1462.19	178.569
30.0686	1663.73	1406.73	142.61
30.0895	1595.1	1320.7	114.934
30.1104	1501.23	1646.24	156.695
30.1313	1340.27	1495.14	175.25
30.1522	1581.77	1253.38	184.684
30.1731	1619.2	1245.17	394.3
30.194	1624.06	1507.84	417.375
30.215	1542.23	1447.16	200.521
30.2359	1627.24	1507.89	132.966
30.2568	1634.98	1488.32	122.565
30.2777	1650.08	1656.7	179.092
30.2986	1651.99	1439.69	89.6112
30.3195	1590.19	1441.07	189.441
30.3404	1554.88	1611.25	58.9307
30.3613	1726.08	1510.77	32.5883
30.3822	1590.89	1478.78	24.4869
30.4031	1683.4	1427.19	237.709
30.4241	2038.24	1327.83	100.012
30.445	1680.27	1313.02	90.2907
30.4659	1749.23	1520.91	90.7088
30.4868	1712.91	1476.79	203.735
30.5077	1514.82	1280.17	418.395
30.5286	1592.43	1411.57	145.929
30.5495	1586.19	1388.54	124.473
30.5704	1633.02	1302.01	93.6096
30.5913	1439.63	1450.3	66.5093
30.6122	1032.42	1359.69	-6.55947
30.6332	1567.53	1494.36	-2.5088
30.6541	1499.24	1580.49	209.537
30.675	1399.73	1444.15	310.673
30.6959	1531.05	1375.95	42.6235
30.7168	1524.8	1499.48	23.8859
30.7377	1692.58	1345.34	-75.7344
30.7586	2412.52	1640.7	86.1877
30.7795	1630.46	1821.49	196.209
30.8004	1738.89	2084.05	191.793
30.8213	1556.37	2375.1	92.904
30.8422	1486.78	1774.51	23.8859
30.8632	1526.6	1849.12	185.233
30.8841	1754.41	1839.68	-10.4533
30.905	1791.36	2022.25	49.0784
30.9259	1597.87	1946.41	42.3883
30.9468	1571.03	1965.02	72.6507
30.9677	1395.52	1878.36	113.34
30.9886	1618.41	1783.84	148.254
31.0095	1386.5	1895.69	194.981
31.0304	1378.56	1822.77	97.5035
31.0513	1263.15	1682.73	160.851
31.0723	1441.54	1956.68	68.1557
31.0932	1612.74	2408.68	42.336
31.1141	1396.64	2021.96	40.8464
31.135	1636.65	1817.29	137.644
31.1559	1726.66	2117.43	151.991
31.1768	1474.94	1755.25	34.9925
31.1977	1609	1572.42	88.9056
31.2186	1667.57	1846.08	78.8181
31.2395	1648.31	1747.14	104.69
31.2604	1555.46	1709.02	181.287
31.2814	1687.51	1965.85	88.6443
31.3023	1593.87	1721.38	94.8379
31.3232	1500.37	1903.84	5.54027
31.3441	1194.92	2232.1	6.14133
31.365	1157.97	1858.03	86.7104
31.3859	1354.73	2213.6	131.686
31.4068	1153.97	1481.29	76.4139
31.4277	1105.07	1764.42	35.672
31.4486	1284.17	2241.22	-2.87467
31.4696	1068.8	1773.98	16.5424
31.4905	1028.53	2210.62	58.1989
31.5114	1179.84	1917.66	51.5611
31.5323	971.585	1617.86	-13.8245
31.5532	1109.86	1554.99	120.736
31.5741	1214.44	1591.26	67.5285
31.595	1480.74	1490.62	89.3237
31.6159	1432.73	1345	-22.8144
31.6368	2208.89	1622.17	83.9925
31.6577	1553.23	1583.47	73.6437
31.6787	1492.06	1684.27	46.5173
31.6996	1237.23	1586.08	345.77
31.7205	1557.76	1707.03	774.461
31.7414	1999.83	1449.12	792.049
31.7623	1489.23	1421.34	434.179
31.7832	2010.23	1605.16	780.211
31.8041	1734.94	1527.36	695.199
31.825	1807.15	675.834	371.799
31.8459	1779.68	1631.69	238.728
31.8668	1635.69	1567.9	46.4128
31.8878	1628.37	1676.74	77.0672
31.9087	1227.74	1822.83	87.3115
31.9296	2179.94	1743.96	630.336
31.9505	1435.43	2040.15	1049.44
31.9714	1730.84	1784.44	555.15
31.9923	1772.41	1772.86	543.155
32.0132	1716.05	1756.47	614.081
32.0341	1442.25	1890.62	547.624
32.055	1788.09	1689.76	156.695
32.0759	2113.01	1763.24	53.3381
32.0969	2155.19	1518.29	91.728
32.1178	2155.24	1754.57	37.2923
32.1387	1882.67	1657.77	82.0848
32.1596	2543.69	1591.36	139.683
32.1805	2866.46	1594.66	219.259
32.2014	1906.98	1512.49	53.7563
32.2223	2328.38	1593.92	5.488
32.2432	2165.12	1666.73	91.8848
32.2641	2704.64	1688.11	135.266
32.285	2344	1502.46	143.315
32.306	1821.65	1652.59	-28.0411
32.3269	2029.33	1565.65	-23.1541
32.3478	1255.42	1565.33	115.797
32.3687	2120.9	1649.12	76.2571
32.3896	2113.06	1682.62	81.928
32.4105	2495.58	1559.64	23.6768
32.4314	1758.36	1545.87	186.775
32.4523	1774.24	1798.89	106.337
32.4732	1286.23	2335.35	53.5995
32.4941	1967.37	2042.4	197.594
32.5151	1799.31	2536.32	9.016
32.536	847.243	2197.34	81.5883
32.5569	1519.05	1423.95	196.575
32.5778	1521.22	1717.12	314.933
32.5987	1541.61	2049.98	193.491
32.6196	973.911	1842.45	16.3856
32.6405	1069.98	1805	181.235
32.6614	1783.99	1623.09	99.0976
32.6823	1561.18	1693.75	273.433
32.7032	1432.47	1453.93	150.345
32.7242	860.205	1808.74	288.747
32.7451	1599.57	1744.69	99.8293
32.766	1096.21	1738.94	390.772
32.7869	1387.78	1891.14	152.148
32.8078	1715.63	2283.19	38.024
32.8287	1834.25	2556.91	97.3989
32.8496	1888.16	2178.89	51.9531
32.8705	1248.55	1856.33	46.6219
32.8914	1512.21	1464.9	249.495
32.9123	3091.73	1707.58	705.234
32.9333	2274.72	1492.37	204.65
32.9542	2336.37	1549.13	87.1547
32.9751	2617.07	1686.88	39.7227
32.996	2280.42	1574.35	182.175
33.0169	2150.07	1867.62	118.41
33.0378	2591.56	1692.21	72.1019
33.0587	2503.21	1574.25	246.359
33.0796	2489.88	1785.01	106.781
33.1005	3091.21	1838.72	172.794
33.1214	2631.1	1988.64	117.182
33.1424	2473.18	1834.14	100.483
33.1633	2342.12	1739.85	186.174
33.1842	2103.68	1618.62	89.3237
33.2051	1244.05	1557.81	185.547
33.226	2719.41	1725.22	90.6043
33.2469	2051.78	1724.33	216.149
33.2678	378.515	1934.34	98.3397
33.2887	1003.57	2003.36	189.911
33.3096	3080.96	1690.98	184.371
33.3305	2779.1	1668.43	331.266
33.3514	2463.25	1678.83	133.594
33.3724	3275.42	1637.49	391.791
33.3933	2736.26	1587.47	378.411
33.4142	2557.23	1591.26	341.537
33.4351	3165.87	1690.2	226.785
33.456	2202.18	1428.47	209.223
33.4769	2661.24	1382.09	195.739
33.4978	3338.61	1787.52	119.037
33.5187	2823.37	1882.62	229.66
33.5396	2928.84	1712.8	402.506
33.5605	2223.37	1615.67	84.8027
33.5815	3035.67	1554.62	190.826
33.6024	2783.91	1710.56	107.199
33.6233	2503.26	1838.98	197.542
33.6442	2016.79	2002.73	215.051
33.6651	1899.95	1791.2	236.846
33.686	2768.96	1787.1	164.64
33.7069	2752.1	1807.51	196
33.7278	2736.11	1770.45	110.831
33.7487	1427.64	1663.15	183.508
33.7696	1579.84	1888.47	171.905
33.7906	3547.1	2064.01	78.6613
33.8115	2099.42	1937.66	215.626
33.8324	3126.67	1905.22	105.343
33.8533	2175.21	1882.57	94.6027
33.8742	3120.69	1835.32	79.1056
33.8951	3135.69	2257.29	129.177
33.916	2267.41	2077.86	93.1131
33.9369	2281.28	1980.8	108.375
33.9578	3142.3	1235.95	162.183
33.9787	2764.91	2102.87	172.794
33.9997	3036.75	1333.71	208.858
34.0206	2167.37	2699.21	74.9243
34.0415	1932.01	2182.84	147.314
34.0624	2706.94	1906.51	212.908
34.0833	3595.53	1862.13	112.373
34.1042	2870.98	1904.55	242.883
34.1251	2418.93	1780.15	157.871
34.146	2689.17	1877.08	179.85
34.1669	3462.61	1919.26	154.187
34.1878	2806.2	1925.4	183.456
34.2088	2857.86	2010.88	122.931
34.2297	3085.54	1936.85	123.95
34.2506	2965.38	1913.27	154.892
34.2715	1970.19	1909.07	157.427
34.2924	2168.49	2014.07	100.587
34.3133	2933.13	2014.51	112.269
34.3342	2353.65	2041.98	92.7472
34.3551	2838.13	2000.32	139.526
34.376	2556.21	2122.34	128.968
34.3969	3385.49	2032.76	107.042
34.4179	2282.41	1931.2	263.529
34.4388	3512.58	1763.95	221.715
34.4597	3441.92	1878.18	185.39
34.4806	3795.89	1856.75	135.318
34.5015	2796.53	1740.58	212.098
34.5224	2738.83	1811.46	174.937
34.5433	2108.54	1723.62	251.899
34.5642	3334.09	1660.54	263.894
34.5851	2397.34	1758.88	35.672
34.6061	2539.79	1947.35	134.979
34.627	2904.28	1875.41	156.539
34.6479	2453.11	1614.23	133.228
34.6688	3142.82	2078.51	156.591
34.6897	2553.85	2029.44	50.7771
34.7106	2161.07	1675.67	109.551
34.7315	2249.71	1721.48	185.651
34.7524	2730.88	1629.39	137.174
34.7733	2900.9	1651.52	158.237
34.7942	2651.1	1786.55	115.745
34.8152	2404.11	1885.76	99.2021
34.8361	2698.76	1699.79	175.903
34.857	2708.64	1802.08	112.373
34.8779	2124.12	2058.03	225.505
34.8988	1925.92	2299.68	199.998
34.9197	2071.25	2254.34	145.876
34.9406	1963.37	1944.53	154.892
34.9615	2572.8	1635.69	222.761
34.9824	2597.86	1683.2	219.886
35.0033	3239.41	1619.04	156.8
35.0243	2439.26	1459.94	236.062
35.0452	2380.38	1778.71	276.255
35.0661	1694.62	1745.45	278.869
35.087	2741.91	1722.34	146.869
35.1079	2329.11	1939.2	197.281
35.1288	2540.47	1931.57	195.686
35.1497	2338.57	1918.29	149.43
35.1706	3341.59	1923.83	198.3
35.1915	3246.39	1911.42	236.69
35.2124	2882.66	1829.28	244.216
35.2334	3173.5	2090.88	181.182
35.2543	1813.76	1955.74	291.465
35.2752	3200.42	2124.38	402.715
35.2961	3160.54	1907.26	792.363
35.317	2137.92	1635.95	1994.5
35.3379	1871.51	1895.37	1834.56
35.3588	1632.11	2204.16	1445.75
35.3797	1803.36	2121.61	2431.73
35.4006	1606.34	2142.18	1513.22
35.4215	1781.01	2225.49	2182.66
35.4425	1738.99	2041.88	2515.57
35.4634	1842.03	1956.58	2068.85
35.4843	1690.12	1873.34	2403.85
35.5052	1789.61	2023.53	2386.84
35.5261	1843.99	1808.17	2026.25
35.547	1971.47	2085.28	2240.7
35.5679	1846.08	2307.42	1852.54
35.5888	2100.21	1894.82	1997.55
35.6097	2477.13	1888.11	1782.4
35.6306	2192.33	1909.82	2662.12
35.6516	2240.49	1968.47	534.348
35.6725	2321.45	2048.28	2755.26
35.6934	2927.14	2073.55	2759.99
35.7143	2870.62	1931.62	1964.65
35.7352	2931.85	1660.28	652.915
35.7561	2690.24	1998.13	1974.82
35.777	2624.96	1874.23	605.823
35.7979	2270.41	2049.22	492.326
35.8188	2065.34	2223.69	1485.5
35.8397	1873.92	1853.38	209.014
35.8606	1859.73	1893.7	857.879
35.8816	2596.9	2087.19	996.595
35.9025	1977.12	1560.42	1164.11
35.9234	2012.63	1815.04	367.461
35.9443	2037.07	1716.54	174.623
35.9652	2023.95	1674.34	193.125
35.9861	1922.94	1860.59	275.942
36.007	2521.76	1992.12	233.71
36.0279	2540.63	1624.87	258.668
36.0488	2878.09	1623.4	375.039
36.0697	2799.04	1667.52	473.876
36.0907	2845.66	1563.79	505.445
36.1116	2014.72	1866.29	310.725
36.1325	1738.99	1723.99	358.393
36.1534	3310.57	1942.07	453.701
36.1743	2646.78	1540.74	40.7941
36.1952	2363.32	1659	106.99
36.2161	2140.48	1778.19	199.188
36.237	2056.38	1506.82	53.5472
36.2579	1813.81	1436.26	123.689
36.2788	1551.51	1813.91	129.961
36.2998	1696.47	1924.48	155.467
36.3207	1925.56	2255.46	152.906
36.3416	2228.1	2203.35	149.483
36.3625	1870.78	1124.7	189.597
36.3834	2476.16	1613.29	337.172
36.4043	3021.33	1825.44	238.78
36.4252	2135.85	1783.26	244.321
36.4461	2301.22	1785.93	127.139
36.467	1633.75	1870.02	171.722
36.4879	1785.32	1845.07	231.097
36.5089	1803.91	1754.98	175.25
36.5298	2498.09	693.918	175.511
36.5507	2196.43	1628.47	86.7104
36.5716	2282.56	1686.46	81.3792
36.5925	1939.8	1417.05	106.833
36.6134	2148.63	1590.03	286.082
36.6343	2430.97	1702.04	178.229
36.6552	2257.61	1582.09	78.8181
36.6761	2015.25	1478.73	87.4683
36.697	1960.05	1791.62	102.025
36.718	1917.72	1641.93	91.4667
36.7389	1914.71	1556.92	25.9765
36.7598	1901.64	1515.84	204.65
36.7807	1988.9	1870.02	27.3093
36.8016	1758.98	1733.01	80.0987
36.8225	1825.49	1497.18	94.9424
36.8434	1958.61	1464.85	131.477
36.8643	1827.63	1519.94	128.863
36.8852	1898.4	1662.29	121.964
36.9061	1696.76	1714.66	245.862
36.9271	1967.37	1712.91	157.61
36.948	1676.53	1934.28	103.201
36.9689	2304.96	1670.49	96.6933
36.9898	2132.48	1849.43	115.039
37.0107	2019.4	1915.73	162.393
37.0316	2211.9	1869.29	257.178
37.0525	2069.19	1701.18	128.158
37.0734	2035.79	1599.05	168.952
37.0943	2187.31	1812.63	169.109
37.1153	1970.3	1755.04	101.92
37.1362	1883.3	1893.7	108.898
37.1571	1898.82	1752.58	217.717
37.178	2226.87	2114.13	171.618
37.1989	2280.11	1906.98	32.2747
37.2198	1944.53	2086.01	60.7339
37.2407	1863.78	572.843	198.457
37.2616	1865.55	1248.76	127.139
37.2825	1800.8	1841.43	146.765
37.3034	1819.51	2112.28	182.829
37.3244	1893.49	1972.05	461.933
37.3453	1696.31	1288.9	761.003
37.3662	1875.85	2211.35	731.42
37.3871	1767.48	2031.95	400.049
37.408	1713.59	2575.1	182.777
37.4289	1641.33	3000.16	144.099
37.4498	1619.4	2648.43	107.042
37.4707	1752.21	2685.54	55.2459
37.4916	2074.57	2660.79	153.821
37.5125	2483.48	3080.6	137.54
37.5335	2355.84	3429.16	210.347
37.5544	1950.93	1753.91	135.684
37.5753	1840.6	366.729	138.193
37.5962	2610.62	271.159	108.218
37.6171	2522.89	255.035	192.42
37.638	2021.96	235.775	139.735
37.6589	2096.05	366.18	115.849
37.6798	2067.62	413.821	101.659
37.7007	2163.84	931.732	104.533
37.7216	1860.69	1677.19	103.514
37.7426	1858.03	1265.61	53.2859
37.7635	1916.54	354.655	231.254
37.7844	1665.82	1640.36	147.732
37.8053	1821.23	1330.29	84.9072
37.8262	1759.19	1396.75	35.4629
37.8471	2530.46	1834.25	145.537
37.868	1725.56	1406.08	158.995
37.8889	1683.2	1477.76	202.821
37.9098	1828.21	1726.94	87.4683
37.9307	1788.91	893.708	141.878
37.9517	1701.28	130.98	161.661
37.9726	1774.92	247.038	129.386
37.9935	1804.9	282.71	36.6912
38.0144	1741.11	414.945	141.434
38.0353	2122.34	390.667	48.6341
38.0562	1868.32	321.701	171.853
38.0771	1705.12	233.606	107.147
38.098	1561.23	269.278	111.955
38.1189	1779.78	107.722	33.8688
38.1398	2035.08	285.376	71.3701
38.1608	2539.79	328.104	116.215
38.1817	2623.16	280.149	59.8453
38.2026	1867.67	278.451	190.46
38.2235	1779.21	485.819	136.207
38.2444	2106.71	335.134	88.2784
38.2653	2134.23	285.559	167.776
38.2862	2376.33	320.159	116.372
38.3071	2574.08	329.75	121.964
38.328	2741.49	174.623	188.97
38.3489	2356.1	194.014	41.1861
38.3698	2114.4	225.557	105.396
38.3908	1987.47	288.225	69.2272
38.4117	1815.35	297.293	33.2677
38.4326	1902.87	260.21	170.99
38.4535	1794.08	237.552	80.6475
38.4744	1858.29	384.055	131.189
38.4953	1718.5	288.643	161.818
38.5162	1714.92	365.971	153.769
38.5371	2046.45	235.252	155.572
38.558	1786.5	279.522	213.535
38.5789	1850.08	242.125	236.899
38.5999	1912.96	355.257	503.197
38.6208	1812.69	223.518	575.848
38.6417	1842.66	213.718	596.154
38.6626	1896.86	258.877	110.126
38.6835	1743.25	351.781	31.9349
38.7044	1745.08	497.343	93.2699
38.7253	1724.23	291.465	63.4256
38.7462	1722.5	300.481	73.4869
38.7671	1715.05	257.283	117.025
38.788	1770.87	224.041	662.245
38.809	1667.36	152.802	404.858
38.8299	1942.78	225.87	118.41
38.8508	1874.73	280.045	597.016
38.8717	1640.36	251.507	613.271
38.8926	2456.59	294.131	-4.10293
38.9135	1920.28	372.008	123.532
38.9344	1777.33	324.628	93.4528
38.9553	1726.19	254.774	141.329
38.9762	1793.27	257.439	62.9813
38.9971	1972.26	274.923	11.7861
39.0181	1888.16	241.969	164.745
39.039	551.309	215.051	29.8704
39.0599	148.594	282.867	45.2891
39.0808	1742.78	315.403	26.3947
39.1017	1774.4	147.314	6.1936
39.1226	1764.86	240.427	33.3461
39.1435	1877.65	314.776	57.3888
39.1644	2029.65	215.626	187.533
39.1853	2233.28	390.301	53.1813
39.2062	1901.28	391.634	47.4581
39.2272	2175.05	236.951	60.368
39.2481	1571.68	456.053	111.615
39.269	1522.55	265.698	33.6597
39.2899	1657.17	298.286	137.697
39.3108	1801.16	389.962	38.6251
39.3317	1708.75	206.244	123.088
39.3526	1642.19	201.07	141.643
39.3735	1514.87	155.363	60.4203
39.3944	1590.03	320.107	162.393
39.4153	1611.67	364.482	172.166
39.4363	1566.72	332.521	149.979
39.4572	1608.64	361.973	141.434
39.4781	1557.6	357.765	173.917
39.499	1576.75	382.723	104.272
39.5199	1914.19	310.987	38.2331
39.5408	1482.39	193.125	45.1323
39.5617	1441.93	118.07	39.5659
39.5826	1827.14	242.413	226.89
39.6035	2550.82	379.639	99.0976
39.6245	1645.28	225.87	89.2715
39.6454	1500.76	303.513	90.8917
39.6663	1473.45	317.442	134.822
39.6872	1710.92	279.783	169.396
39.7081	1800.01	200.756	163.725
39.729	1932.48	190.015	64.0005
39.7499	820.064	281.822	73.6437
39.7708	-12.4395	236.219	198.718
39.7917	-12.0997	216.489	126.407
39.8126	19.1557	233.919	72.8597
39.8336	1277.87	577.024	12.4395
39.8545	1783.21	226.341	83.2085
39.8754	1655.31	266.926	-17.8229
39.8963	1683.14	172.585	210.034
39.9172	1699.14	233.449	98.4965
39.9381	1629.33	208.596	152.906
39.959	2033.33	324.21	346.946
39.9799	1748.89	227.778	423.569
40.0008	1738.94	285.481	219.52
40.0217	1320.96	273.433	135.737
40.0427	1889.6	250.514	97.608
40.0636	1854.08	224.329	102.678
40.0845	1595.73	189.441	68.5739
40.1054	1746.73	248.894	76.4139
40.1263	1738.57	258.354	170.442
40.1472	1563.69	250.122	241.341
40.1681	1711.84	303.617	212.595
40.189	1906.71	193.073	241.446
40.2099	1607.25	240.688	31.2555
40.2308	1738.34	318.879	98.4443
40.2518	797.119	225.374	93.4528
40.2727	595.788	198.666	59.5317
40.2936	1395.15	1.75093	131.686
40.3145	1408.53	95.4128	39.7749
40.3354	1414.07	321.806	21.9259
40.3563	1642.56	245.287	115.405
40.3772	1836.81	338.662	154.448
40.3981	1235.14	367.304	129.857
40.419	1337.87	288.852	69.7499
40.4399	1160.69	243.51	113.236
40.4609	1395.52	276.491	109.29
40.4818	1529.32	242.073	29.6091
40.5027	1574.93	257.596	173.395
40.5236	2193.97	427.358	199.58
40.5445	2182.6	248.267	168.429
40.5654	1536.38	384.474	117.809
40.5863	1691.3	277.771	84.0448
40.6072	2065.6	253.389	74.7675
40.6281	1570.04	224.381	34.3392
40.649	2105.28	259.295	26.4992
40.67	1422.46	402.819	151.312
40.6909	1314.3	333.069	150.397
40.7118	1314.56	185.076	127.426
40.7327	1544.01	317.337	61.544
40.7536	1526.89	260.419	169.109
40.7745	1942.23	174.074	49.8624
40.7954	2177.82	166.13	111.145
40.8163	2685.12	235.618	78.9227
40.8372	1900.1	210.556	122.565
40.8581	1900.7	193.073	131.999
40.879	2878.87	225.269	152.044
40.9	2165.49	503.406	252.213
40.9209	2642.18	513.807	284.853
40.9418	2320.8	322.198	58.3557
40.9627	2194.49	989.591	149.169
40.9836	2269.86	1301.49	111.615
41.0045	2462.94	667.942	84.0448
41.0254	2997.6	337.434	129.125
41.0463	2948.6	271.891	176.426
41.0672	1760.63	295.829	90.0293
41.0881	2477.13	500.166	124.212
41.1091	2386.55	410.502	112.007
41.13	1720.44	312.476	210.504
41.1509	1491.85	295.62	195.843
41.1718	1284.22	266.351	213.274
41.1927	1375.74	362.182	379.195
41.2136	1278.44	288.956	515.297
41.2345	1247.27	335.735	205.748
41.2554	1403.31	286.134	252.474
41.2763	1764.05	193.334	127.426
41.2972	1529.92	196.967	147.052
41.3182	1700.97	277.641	241.812
41.3391	1775.84	186.069	153.22
41.36	2101.54	324.001	204.415
41.3809	1935.57	347.887	165.711
41.4018	1591.83	239.512	67.3717
41.4227	1742.94	146.869	95.9355
41.4436	1646.45	236.271	78.8704
41.4645	1574.82	296.953	182.62
41.4854	1591.89	900.581	258.72
41.5063	1703.63	739.678	686.392
41.5273	1607.51	345.221	638.124
41.5482	1774.92	167.462	524.313
41.5691	1528.23	446.357	62.7723
41.59	1671.57	211.68	223.518
41.6109	1679.15	162.889	277.823
41.6318	1638.77	158.995	214.084
41.6527	1681.76	308.269	923.683
41.6736	1836	165.921	1457.93
41.6945	1770.09	259.896	729.93
41.7154	1595.41	280.489	215.365
41.7364	1750.41	164.483	374.935
41.7573	1877.29	161.87	845.021
[truncated: 1,002 more rows]

## Sheet: Fig S12
a
	tertBuOH	pentanol	DMSO	IPA	EtOH	MeOH	acetonitrile	pentane
	10.9	14.8	46.68	19.92	24.55	32.7	37.5	1.98
ZPL-PSB detuning (cm-1)	1153.76	1059.92	935.314	1045.1	897.544	846.776	1080.63	1255.27
b
phonon-assisted emission %	47.2384	40.9336	16.9414	29.1666	34.7273	40.0278	29.1141	56.6975
calculated from fits

[truncated: 2 more sheets: Fig S13, Fig S17]
