# Supplementary material for: Liquid-activated quantum emission from pristine hexagonal boron nitride for nanofluidic sensing
Source: Nat Mater. 2023 Aug 31;22(10):1236–42. doi: 10.1038/s41563-023-01658-2 (PMC10533396; doi:10.1038/s41563-023-01658-2)
Supplement: Supplementary file 5 — Data used to generate the plots in Fig. 1. [file 41563_2023_1658_MOESM5_ESM.xlsx]

## Sheet: Fig1
d			e
Time (ms)	Emitters per square micrometer		see S6b
0	1.73611
6	1.5625
12	1.55556
18	1.52778
24	1.48611
30	1.51389
36	1.45139
42	1.52778
48	1.49306
54	1.36111
60	1.375
66	1.39583
72	1.34722
78	1.38889
84	1.36111
90	1.38194
96	1.38889
102	1.38889
108	1.39583
114	1.38194
120	1.44444
126	1.49306
132	1.45833
138	1.4375
144	1.40972
150	1.41667
156	1.40972
162	1.38889
168	1.34722
174	1.34722
180	1.4375
186	1.25
192	1.29167
198	1.35417
204	1.31944
210	1.38889
216	1.38194
222	1.30556
228	1.32639
234	1.42361
240	1.32639
246	1.34722
252	1.38194
258	1.28472
264	1.30556
270	1.29861
276	1.36111
282	1.26389
288	1.3125
294	1.27778
300	1.27778
306	1.28472
312	1.375
318	1.23611
324	1.22917
330	1.36111
336	1.33333
342	1.36111
348	1.34028
354	1.375
360	1.34028
366	1.28472
372	1.23611
378	1.21528
384	1.22917
390	1.22917
396	1.27778
402	1.22917
408	1.27083
414	1.24306
420	1.29861
426	1.34722
432	1.20833
438	1.27778
444	1.23611
450	1.23611
456	1.1875
462	1.13889
468	1.26389
474	1.16667
480	1.22222
486	1.19444
492	1.27083
498	1.15278
504	1.18056
510	1.13889
516	1.15278
522	1.13889
528	1.15278
534	1.04167
540	1.10417
546	1.11111
552	1.09028
558	1.13889
564	1.1875
570	1.06944
576	1.15972
582	1.11111
588	1.07639
594	1.02778
600	1.04167
606	1.05556
612	1.10417
618	1.13889
624	1.10417
630	1.13889
636	1.15972
642	1.15972
648	1.02778
654	1.09722
660	1.11111
666	1.11111
672	1.06944
678	1.04861
684	1.10417
690	1.11806
696	1.09722
702	1.01389
708	1.03472
714	1.11111
720	1.08333
726	1.10417
732	1.09028
738	1.0625
744	0.993056
750	1.02778
756	1.07639
762	1.02083
768	1.04861
774	1.01389
780	1.00694
786	0.958333
792	1.04861
798	0.979167
804	0.965278
810	1.01389
816	0.930556
822	0.930556
828	0.979167
834	0.986111
840	1.00694
846	0.930556
852	0.972222
858	0.909722
864	0.916667
870	1
876	1
882	0.916667
888	1.02778
894	0.895833
900	0.895833
906	0.958333
912	0.916667
918	0.9375
924	0.944444
930	1
936	1.03472
942	1.02083
948	1.03472
954	0.979167
960	0.9375
966	0.958333
972	0.951389
978	0.965278
984	0.847222
990	0.868056
996	0.881944
1002	0.902778
1008	0.875
1014	0.923611
1020	0.944444
1026	0.916667
1032	0.958333
1038	0.965278
1044	0.944444
1050	0.9375
1056	0.868056
1062	0.965278
1068	0.965278
1074	0.895833
1080	0.9375
1086	0.888889
1092	0.881944
1098	0.895833
1104	0.833333
1110	0.840278
1116	0.868056
1122	0.833333
1128	0.798611
1134	0.798611
1140	0.777778
1146	0.854167
1152	0.826389
1158	0.861111
1164	0.895833
1170	0.881944
1176	0.819444
1182	0.854167
1188	0.895833
1194	0.902778
1200	0.875
1206	0.840278
1212	0.861111
1218	0.875
1224	0.895833
1230	0.840278
1236	0.861111
1242	0.819444
1248	0.847222
1254	0.826389
1260	0.819444
1266	0.819444
1272	0.861111
1278	0.791667
1284	0.736111
1290	0.729167
1296	0.770833
1302	0.743056
1308	0.777778
1314	0.847222
1320	0.826389
1326	0.902778
1332	0.777778
1338	0.756944
1344	0.798611
1350	0.777778
1356	0.777778
1362	0.819444
1368	0.784722
1374	0.784722
1380	0.805556
1386	0.743056
1392	0.736111
1398	0.805556
1404	0.763889
1410	0.722222
1416	0.777778
1422	0.777778
1428	0.784722
1434	0.763889
1440	0.784722
1446	0.784722
1452	0.763889
1458	0.708333
1464	0.743056
1470	0.722222
1476	0.756944
1482	0.763889
1488	0.763889
1494	0.791667
1500	0.708333
1506	0.708333
1512	0.715278
1518	0.743056
1524	0.75
1530	0.736111
1536	0.756944
1542	0.777778
1548	0.798611
1554	0.729167
1560	0.763889
1566	0.708333
1572	0.819444
1578	0.756944
1584	0.798611
1590	0.729167
1596	0.75
1602	0.819444
1608	0.729167
1614	0.743056
1620	0.777778
1626	0.736111
1632	0.763889
1638	0.770833
1644	0.770833
1650	0.701389
1656	0.680556
1662	0.715278
1668	0.715278
1674	0.729167
1680	0.743056
1686	0.729167
1692	0.784722
1698	0.798611
1704	0.694444
1710	0.736111
1716	0.701389
1722	0.756944
1728	0.722222
1734	0.645833
1740	0.756944
1746	0.666667
1752	0.631944
1758	0.673611
1764	0.673611
1770	0.6875
1776	0.673611
1782	0.652778
1788	0.652778
1794	0.659722
1800	0.694444
1806	0.694444
1812	0.631944
1818	0.625
1824	0.645833
1830	0.694444
1836	0.618056
1842	0.576389
1848	0.590278
1854	0.604167
1860	0.625
1866	0.625
1872	0.659722
1878	0.652778
1884	0.645833
1890	0.611111
1896	0.611111
1902	0.708333
1908	0.576389
1914	0.576389
1920	0.597222
1926	0.625
1932	0.638889
1938	0.625
1944	0.625
1950	0.652778
1956	0.625
1962	0.590278
1968	0.611111
1974	0.666667
1980	0.708333
1986	0.722222
1992	0.6875
1998	0.645833
2004	0.708333
2010	0.680556
2016	0.604167
2022	0.631944
2028	0.597222
2034	0.611111
2040	0.638889
2046	0.645833
2052	0.666667
2058	0.590278
2064	0.680556
2070	0.666667
2076	0.618056
2082	0.604167
2088	0.6875
2094	0.625
2100	0.611111
2106	0.611111
2112	0.604167
2118	0.673611
2124	0.659722
2130	0.659722
2136	0.652778
2142	0.618056
2148	0.604167
2154	0.638889
2160	0.652778
2166	0.638889
2172	0.631944
2178	0.645833
2184	0.659722
2190	0.659722
2196	0.611111
2202	0.597222
2208	0.618056
2214	0.631944
2220	0.652778
2226	0.638889
2232	0.597222
2238	0.625
2244	0.673611
2250	0.618056
2256	0.645833
2262	0.618056
2268	0.645833
2274	0.673611
2280	0.597222
2286	0.604167
2292	0.611111
2298	0.618056
2304	0.590278
2310	0.583333
2316	0.597222
2322	0.611111
2328	0.604167
2334	0.645833
2340	0.673611
2346	0.659722
2352	0.631944
2358	0.611111
2364	0.652778
2370	0.604167
2376	0.659722
2382	0.597222
2388	0.555556
2394	0.569444
2400	0.645833
2406	0.659722
2412	0.576389
2418	0.638889
2424	0.555556
2430	0.576389
2436	0.541667
2442	0.555556
2448	0.583333
2454	0.631944
2460	0.569444
2466	0.583333
2472	0.611111
2478	0.555556
2484	0.625
2490	0.569444
2496	0.638889
2502	0.631944
2508	0.611111
2514	0.583333
2520	0.541667
2526	0.569444
2532	0.618056
2538	0.625
2544	0.625
2550	0.638889
2556	0.611111
2562	0.583333
2568	0.673611
2574	0.604167
2580	0.597222
2586	0.604167
2592	0.597222
2598	0.645833
2604	0.659722
2610	0.638889
2616	0.604167
2622	0.5625
2628	0.534722
2634	0.555556
2640	0.555556
2646	0.520833
2652	0.555556
2658	0.548611
2664	0.5625
2670	0.520833
2676	0.576389
2682	0.625
2688	0.590278
2694	0.576389
2700	0.527778
2706	0.5625
2712	0.618056
2718	0.590278
2724	0.555556
2730	0.527778
2736	0.534722
2742	0.548611
2748	0.583333
2754	0.569444
2760	0.583333
2766	0.569444
2772	0.569444
2778	0.583333
2784	0.534722
2790	0.597222
2796	0.541667
2802	0.520833
2808	0.541667
2814	0.534722
2820	0.541667
2826	0.597222
2832	0.576389
2838	0.576389
2844	0.583333
2850	0.590278
2856	0.5625
2862	0.604167
2868	0.513889
2874	0.493056
2880	0.472222
2886	0.534722
2892	0.506944
2898	0.548611
2904	0.527778
2910	0.548611
2916	0.534722
2922	0.513889
2928	0.5
2934	0.493056
2940	0.520833
2946	0.513889
2952	0.5
2958	0.520833
2964	0.458333
2970	0.493056
2976	0.479167
2982	0.451389
2988	0.4375
2994	0.465278
3000	0.423611
3006	0.444444
3012	0.416667
3018	0.4375
3024	0.493056
3030	0.506944
3036	0.534722
3042	0.5
3048	0.479167
3054	0.486111
3060	0.534722
3066	0.472222
3072	0.444444
3078	0.513889
3084	0.527778
3090	0.472222
3096	0.513889
3102	0.513889
3108	0.534722
3114	0.520833
3120	0.5625
3126	0.527778
3132	0.555556
3138	0.5625
3144	0.569444
3150	0.5625
3156	0.555556
3162	0.5625
3168	0.569444
3174	0.5625
3180	0.534722
3186	0.486111
3192	0.493056
3198	0.513889
3204	0.541667
3210	0.506944
3216	0.479167
3222	0.444444
3228	0.486111
3234	0.458333
3240	0.451389
3246	0.486111
3252	0.4375
3258	0.451389
3264	0.465278
3270	0.458333
3276	0.4375
3282	0.506944
3288	0.444444
3294	0.520833
3300	0.5
3306	0.486111
3312	0.520833
3318	0.555556
3324	0.5625
3330	0.534722
3336	0.534722
3342	0.555556
3348	0.548611
3354	0.534722
3360	0.506944
3366	0.513889
3372	0.472222
3378	0.527778
3384	0.493056
3390	0.506944
3396	0.527778
3402	0.506944
3408	0.479167
3414	0.465278
3420	0.527778
3426	0.513889
3432	0.493056
3438	0.513889
3444	0.513889
3450	0.541667
3456	0.534722
3462	0.534722
3468	0.541667
3474	0.493056
3480	0.506944
3486	0.520833
3492	0.5
3498	0.513889
3504	0.513889
3510	0.520833
3516	0.520833
3522	0.465278
3528	0.409722
3534	0.493056
3540	0.444444
3546	0.486111
3552	0.479167
3558	0.5
3564	0.527778
3570	0.513889
3576	0.5
3582	0.506944
3588	0.520833
3594	0.555556
3600	0.520833
3606	0.506944
3612	0.541667
3618	0.541667
3624	0.569444
3630	0.541667
3636	0.555556
3642	0.534722
3648	0.513889
3654	0.486111
3660	0.4375
3666	0.472222
3672	0.486111
3678	0.486111
3684	0.4375
3690	0.486111
3696	0.506944
3702	0.5
3708	0.479167
3714	0.486111
3720	0.486111
3726	0.451389
3732	0.5
3738	0.506944
3744	0.444444
3750	0.486111
3756	0.444444
3762	0.506944
3768	0.513889
3774	0.527778
3780	0.527778
3786	0.486111
3792	0.555556
3798	0.513889
3804	0.458333
3810	0.520833
3816	0.486111
3822	0.472222
3828	0.4375
3834	0.506944
3840	0.527778
3846	0.506944
3852	0.506944
3858	0.5
3864	0.506944
3870	0.458333
3876	0.472222
3882	0.5
3888	0.479167
3894	0.493056
3900	0.493056
3906	0.493056
3912	0.506944
3918	0.458333
3924	0.493056
3930	0.486111
3936	0.506944
3942	0.479167
3948	0.465278
3954	0.444444
3960	0.444444
3966	0.458333
3972	0.395833
3978	0.451389
3984	0.430556
3990	0.409722
3996	0.444444
4002	0.472222
4008	0.458333
4014	0.444444
4020	0.458333
4026	0.458333
4032	0.444444
4038	0.465278
4044	0.486111
4050	0.5
4056	0.479167
4062	0.465278
4068	0.451389
4074	0.479167
4080	0.472222
4086	0.423611
4092	0.416667
4098	0.388889
4104	0.409722
4110	0.423611
4116	0.409722
4122	0.402778
4128	0.388889
4134	0.409722
4140	0.4375
4146	0.388889
4152	0.423611
4158	0.444444
4164	0.486111
4170	0.451389
4176	0.493056
4182	0.458333
4188	0.430556
4194	0.4375
4200	0.402778
4206	0.458333
4212	0.465278
4218	0.451389
4224	0.444444
4230	0.479167
4236	0.472222
4242	0.451389
4248	0.451389
4254	0.472222
4260	0.409722
4266	0.458333
4272	0.4375
4278	0.451389
4284	0.451389
4290	0.451389
4296	0.458333
4302	0.458333
4308	0.451389
4314	0.5
4320	0.493056
4326	0.472222
4332	0.465278
4338	0.444444
4344	0.520833
4350	0.506944
4356	0.451389
4362	0.472222
4368	0.472222
4374	0.4375
4380	0.444444
4386	0.486111
4392	0.486111
4398	0.527778
4404	0.541667
4410	0.472222
4416	0.5
4422	0.472222
4428	0.513889
4434	0.513889
4440	0.458333
4446	0.458333
4452	0.458333
4458	0.444444
4464	0.458333
4470	0.458333
4476	0.423611
4482	0.4375
4488	0.4375
4494	0.340278
4500	0.4375
4506	0.375
4512	0.416667
4518	0.430556
4524	0.416667
4530	0.423611
4536	0.465278
4542	0.451389
4548	0.451389
4554	0.5
4560	0.465278
4566	0.465278
4572	0.444444
4578	0.409722
4584	0.4375
4590	0.402778
4596	0.416667
4602	0.444444
4608	0.430556
4614	0.4375
4620	0.381944
4626	0.444444
4632	0.423611
4638	0.465278
4644	0.465278
4650	0.4375
4656	0.416667
4662	0.451389
4668	0.423611
4674	0.430556
4680	0.423611
4686	0.402778
4692	0.388889
4698	0.430556
4704	0.388889
4710	0.423611
4716	0.381944
4722	0.444444
4728	0.4375
4734	0.430556
4740	0.458333
4746	0.4375
4752	0.416667
4758	0.486111
4764	0.451389
4770	0.465278
4776	0.375
4782	0.395833
4788	0.375
4794	0.430556
4800	0.381944
4806	0.395833
4812	0.354167
4818	0.340278
4824	0.375
4830	0.368056
4836	0.388889
4842	0.395833
4848	0.4375
4854	0.395833
4860	0.395833
4866	0.416667
4872	0.395833
4878	0.381944
4884	0.409722
4890	0.395833
4896	0.388889
4902	0.375
4908	0.388889
4914	0.375
4920	0.395833
4926	0.368056
4932	0.354167
4938	0.361111
4944	0.375
4950	0.465278
4956	0.423611
4962	0.416667
4968	0.423611
4974	0.354167
4980	0.361111
4986	0.347222
4992	0.381944
4998	0.361111
5004	0.368056
5010	0.375
5016	0.3125
5022	0.347222
5028	0.340278
5034	0.347222
5040	0.354167
5046	0.368056
5052	0.368056
5058	0.347222
5064	0.347222
5070	0.333333
5076	0.416667
5082	0.368056
5088	0.368056
5094	0.361111
5100	0.375
5106	0.347222
5112	0.354167
5118	0.326389
5124	0.340278
5130	0.381944
5136	0.340278
5142	0.3125
5148	0.388889
5154	0.395833
5160	0.361111
5166	0.319444
5172	0.333333
5178	0.354167
5184	0.361111
5190	0.361111
5196	0.388889
5202	0.402778
5208	0.361111
5214	0.361111
5220	0.354167
5226	0.319444
5232	0.305556
5238	0.326389
5244	0.354167
5250	0.361111
5256	0.375
5262	0.354167
5268	0.368056
5274	0.326389
5280	0.333333
5286	0.368056
5292	0.368056
5298	0.423611
5304	0.375
5310	0.347222
5316	0.326389
5322	0.347222
5328	0.388889
5334	0.388889
5340	0.388889
5346	0.361111
5352	0.402778
5358	0.4375
5364	0.381944
5370	0.409722
5376	0.409722
5382	0.395833
5388	0.375
5394	0.354167
5400	0.375
5406	0.368056
5412	0.340278
5418	0.361111
5424	0.381944
5430	0.340278
5436	0.354167
5442	0.333333
5448	0.402778
5454	0.340278
5460	0.375
5466	0.395833
5472	0.381944
5478	0.381944
5484	0.347222
5490	0.388889
5496	0.402778
5502	0.333333
5508	0.361111
5514	0.361111
5520	0.361111
5526	0.375
5532	0.381944
5538	0.381944
5544	0.354167
5550	0.361111
5556	0.326389
5562	0.326389
5568	0.395833
5574	0.381944
5580	0.395833
5586	0.340278
5592	0.354167
5598	0.3125
5604	0.319444
5610	0.284722
5616	0.3125
5622	0.333333
5628	0.347222
5634	0.305556
5640	0.340278
5646	0.354167
5652	0.3125
5658	0.340278
5664	0.333333
5670	0.347222
5676	0.3125
5682	0.291667
5688	0.319444
5694	0.375
5700	0.354167
5706	0.368056
5712	0.402778
5718	0.395833
5724	0.402778
5730	0.416667
5736	0.368056
5742	0.395833
5748	0.4375
5754	0.375
5760	0.4375
5766	0.444444
5772	0.423611
5778	0.402778
5784	0.388889
5790	0.402778
5796	0.388889
5802	0.388889
5808	0.4375
5814	0.451389
5820	0.458333
5826	0.465278
5832	0.423611
5838	0.4375
5844	0.472222
5850	0.458333
5856	0.395833
5862	0.430556
5868	0.402778
5874	0.375
5880	0.388889
5886	0.395833
5892	0.409722
5898	0.388889
5904	0.340278
5910	0.381944
5916	0.458333
5922	0.451389
5928	0.458333
5934	0.409722
5940	0.402778
5946	0.402778
5952	0.388889
5958	0.409722
5964	0.409722
5970	0.423611
5976	0.409722
5982	0.409722
5988	0.409722
5994	0.388889
6000	0.395833
6006	0.361111
6012	0.368056
6018	0.347222
6024	0.375
6030	0.381944
6036	0.430556
6042	0.402778
6048	0.416667
6054	0.368056
6060	0.381944
6066	0.395833
6072	0.395833
6078	0.388889
6084	0.368056
6090	0.381944
6096	0.381944
6102	0.361111
6108	0.395833
6114	0.347222
6120	0.381944
6126	0.381944
6132	0.375
6138	0.375
6144	0.347222
6150	0.319444
6156	0.3125
6162	0.388889
6168	0.402778
6174	0.388889
6180	0.402778
6186	0.4375
6192	0.381944
6198	0.375
6204	0.381944
6210	0.340278
6216	0.333333
6222	0.340278
6228	0.347222
6234	0.381944
6240	0.381944
6246	0.368056
6252	0.375
6258	0.395833
6264	0.395833
6270	0.375
6276	0.354167
6282	0.375
6288	0.347222
6294	0.333333
6300	0.368056
6306	0.361111
6312	0.402778
6318	0.388889
6324	0.388889
6330	0.395833
6336	0.430556
6342	0.402778
6348	0.451389
6354	0.451389
6360	0.430556
6366	0.423611
6372	0.430556
6378	0.409722
6384	0.354167
6390	0.340278
6396	0.361111
6402	0.409722
6408	0.375
6414	0.402778
6420	0.423611
6426	0.4375
6432	0.388889
6438	0.402778
6444	0.375
6450	0.326389
6456	0.402778
6462	0.416667
6468	0.388889
6474	0.375
6480	0.409722
6486	0.423611
6492	0.402778
6498	0.416667
6504	0.368056
6510	0.388889
6516	0.354167
6522	0.416667
6528	0.430556
6534	0.423611
6540	0.388889
6546	0.395833
6552	0.416667
6558	0.395833
6564	0.444444
6570	0.423611
6576	0.409722
6582	0.347222
6588	0.361111
6594	0.381944
6600	0.395833
6606	0.409722
6612	0.347222
6618	0.395833
6624	0.416667
6630	0.388889
6636	0.395833
6642	0.423611
6648	0.430556
6654	0.423611
6660	0.423611
6666	0.423611
6672	0.423611
6678	0.354167
6684	0.368056
6690	0.381944
6696	0.416667
6702	0.381944
6708	0.354167
6714	0.395833
6720	0.402778
6726	0.402778
6732	0.4375
6738	0.375
6744	0.395833
6750	0.395833
6756	0.347222
6762	0.423611
6768	0.444444
6774	0.430556
6780	0.381944
6786	0.388889
6792	0.409722
6798	0.402778
6804	0.416667
6810	0.423611
6816	0.4375
6822	0.423611
6828	0.381944
6834	0.395833
6840	0.402778
6846	0.375
6852	0.416667
6858	0.368056
6864	0.381944
6870	0.402778
6876	0.388889
6882	0.368056
6888	0.402778
6894	0.395833
6900	0.368056
6906	0.361111
6912	0.381944
6918	0.402778
6924	0.395833
6930	0.375
6936	0.402778
6942	0.423611
6948	0.375
6954	0.347222
6960	0.354167
6966	0.388889
6972	0.375
6978	0.375
6984	0.368056
6990	0.368056
6996	0.375
7002	0.402778
7008	0.402778
7014	0.409722
7020	0.381944
7026	0.361111
7032	0.423611
7038	0.416667
7044	0.381944
7050	0.409722
7056	0.388889
7062	0.375
7068	0.375
7074	0.368056
7080	0.340278
7086	0.333333
7092	0.402778
7098	0.375
7104	0.388889
7110	0.388889
7116	0.388889
7122	0.430556
7128	0.402778
7134	0.416667
7140	0.375
7146	0.3125
7152	0.319444
7158	0.347222
7164	0.340278
7170	0.354167
7176	0.361111
7182	0.388889
7188	0.430556
7194	0.402778
7200	0.409722
7206	0.423611
7212	0.402778
7218	0.402778
7224	0.416667
7230	0.409722
7236	0.458333
7242	0.381944
7248	0.395833
7254	0.381944
7260	0.381944
7266	0.423611
7272	0.409722
7278	0.416667
7284	0.375
7290	0.375
7296	0.354167
7302	0.340278
7308	0.402778
7314	0.381944
7320	0.368056
7326	0.416667
7332	0.444444
7338	0.444444
7344	0.4375
7350	0.444444
7356	0.423611
7362	0.388889
7368	0.451389
7374	0.430556
7380	0.444444
7386	0.479167
7392	0.458333
7398	0.451389
7404	0.409722
7410	0.402778
7416	0.430556
7422	0.388889
7428	0.381944
7434	0.361111
7440	0.354167
7446	0.361111
7452	0.388889
7458	0.430556
7464	0.423611
7470	0.381944
7476	0.319444
7482	0.375
7488	0.361111
7494	0.388889
7500	0.402778
7506	0.430556
7512	0.361111
7518	0.381944
7524	0.395833
7530	0.395833
7536	0.388889
7542	0.423611
7548	0.430556
7554	0.4375
7560	0.409722
7566	0.388889
7572	0.368056
7578	0.409722
7584	0.388889
7590	0.465278
7596	0.423611
7602	0.416667
7608	0.388889
7614	0.409722
7620	0.375
7626	0.361111
7632	0.361111
7638	0.326389
7644	0.361111
7650	0.368056
7656	0.354167
7662	0.326389
7668	0.409722
7674	0.368056
7680	0.375
7686	0.381944
7692	0.361111
7698	0.402778
7704	0.430556
7710	0.416667
7716	0.430556
7722	0.375
7728	0.361111
7734	0.375
7740	0.381944
7746	0.395833
7752	0.409722
7758	0.430556
7764	0.416667
7770	0.444444
7776	0.423611
7782	0.375
7788	0.381944
7794	0.375
7800	0.333333
7806	0.381944
7812	0.361111
7818	0.326389
7824	0.402778
7830	0.409722
7836	0.368056
7842	0.368056
7848	0.416667
7854	0.430556
7860	0.465278
7866	0.409722
7872	0.451389
7878	0.409722
7884	0.416667
7890	0.4375
7896	0.381944
7902	0.395833
7908	0.402778
7914	0.395833
7920	0.347222
7926	0.361111
7932	0.395833
7938	0.4375
7944	0.444444
7950	0.423611
7956	0.444444
7962	0.465278
7968	0.4375
7974	0.423611
7980	0.402778
7986	0.388889
7992	0.388889
7998	0.430556
8004	0.388889
8010	0.444444
8016	0.465278
8022	0.416667
8028	0.444444
8034	0.409722
8040	0.444444
8046	0.368056
8052	0.381944
8058	0.388889
8064	0.388889
8070	0.361111
8076	0.368056
8082	0.340278
8088	0.361111
8094	0.368056
8100	0.368056
8106	0.388889
8112	0.395833
8118	0.423611
8124	0.409722
8130	0.430556
8136	0.388889
8142	0.444444
8148	0.472222
8154	0.451389
8160	0.4375
8166	0.409722
8172	0.423611
8178	0.4375
8184	0.409722
8190	0.402778
8196	0.395833
8202	0.409722
8208	0.395833
8214	0.409722
8220	0.458333
8226	0.423611
8232	0.381944
8238	0.388889
8244	0.409722
8250	0.4375
8256	0.402778
8262	0.375
8268	0.388889
8274	0.388889
8280	0.388889
8286	0.361111
8292	0.381944
8298	0.333333
8304	0.395833
8310	0.388889
8316	0.381944
8322	0.402778
8328	0.416667
8334	0.430556
8340	0.395833
8346	0.479167
8352	0.458333
8358	0.4375
8364	0.4375
8370	0.465278
8376	0.486111
8382	0.486111
8388	0.493056
8394	0.472222
8400	0.416667
8406	0.472222
8412	0.444444
8418	0.430556
8424	0.423611
8430	0.451389
8436	0.451389
8442	0.451389
8448	0.423611
8454	0.458333
8460	0.409722
8466	0.430556
8472	0.416667
8478	0.368056
8484	0.381944
8490	0.354167
8496	0.340278
8502	0.361111
8508	0.381944
8514	0.388889
8520	0.416667
8526	0.395833
8532	0.388889
8538	0.395833
8544	0.423611
8550	0.416667
8556	0.423611
8562	0.395833
8568	0.451389
8574	0.444444
8580	0.479167
8586	0.486111
8592	0.479167
8598	0.430556
8604	0.4375
8610	0.395833
8616	0.388889
8622	0.388889
8628	0.4375
8634	0.402778
8640	0.430556
8646	0.381944
8652	0.347222
8658	0.333333
8664	0.368056
8670	0.361111
8676	0.354167
8682	0.402778
8688	0.409722
8694	0.444444
8700	0.444444
8706	0.409722
8712	0.423611
8718	0.388889
8724	0.347222
8730	0.388889
8736	0.326389
8742	0.368056
8748	0.319444
8754	0.333333
8760	0.333333
8766	0.375
8772	0.388889
8778	0.375
8784	0.402778
8790	0.423611
8796	0.444444
8802	0.465278
8808	0.451389
8814	0.402778
8820	0.402778
8826	0.354167
8832	0.333333
8838	0.381944
8844	0.388889
8850	0.4375
8856	0.395833
8862	0.402778
8868	0.402778
8874	0.395833
8880	0.409722
8886	0.423611
8892	0.472222
8898	0.444444
8904	0.4375
8910	0.402778
8916	0.416667
8922	0.347222
8928	0.368056
8934	0.375
8940	0.340278
8946	0.375
8952	0.388889
8958	0.388889
8964	0.409722
8970	0.444444
8976	0.395833
8982	0.423611
8988	0.402778
8994	0.423611
9000	0.409722
9006	0.402778
9012	0.402778
9018	0.388889
9024	0.416667
9030	0.395833
9036	0.340278
9042	0.388889
9048	0.333333
9054	0.388889
9060	0.409722
9066	0.395833
9072	0.409722
9078	0.430556
9084	0.416667
9090	0.409722
9096	0.423611
9102	0.444444
9108	0.430556
9114	0.388889
9120	0.388889
9126	0.402778
9132	0.430556
9138	0.388889
9144	0.375
9150	0.319444
9156	0.347222
9162	0.361111
9168	0.388889
9174	0.381944
9180	0.340278
9186	0.375
9192	0.354167
9198	0.368056
9204	0.354167
9210	0.354167
9216	0.375
9222	0.388889
9228	0.416667
9234	0.416667
9240	0.395833
9246	0.416667
9252	0.409722
9258	0.409722
9264	0.402778
9270	0.423611
9276	0.416667
9282	0.465278
9288	0.5
9294	0.444444
9300	0.402778
9306	0.416667
9312	0.444444
9318	0.444444
9324	0.430556
9330	0.430556
9336	0.402778
9342	0.395833
9348	0.430556
9354	0.409722
9360	0.444444
9366	0.423611
9372	0.451389
9378	0.458333
9384	0.4375
9390	0.444444
9396	0.402778
9402	0.451389
9408	0.423611
9414	0.416667
9420	0.430556
9426	0.458333
9432	0.465278
9438	0.4375
9444	0.486111
9450	0.479167
9456	0.4375
9462	0.430556
9468	0.402778
9474	0.409722
9480	0.381944
9486	0.375
9492	0.451389
9498	0.451389
9504	0.402778
9510	0.423611
9516	0.381944
9522	0.333333
9528	0.368056
9534	0.388889
9540	0.381944
9546	0.395833
9552	0.388889
9558	0.381944
9564	0.333333
9570	0.354167
9576	0.333333
9582	0.361111
9588	0.319444
9594	0.333333
9600	0.381944
9606	0.388889
9612	0.368056
9618	0.4375
9624	0.423611
9630	0.402778
9636	0.402778
9642	0.409722
9648	0.402778
9654	0.395833
9660	0.416667
9666	0.402778
9672	0.395833
9678	0.423611
9684	0.430556
9690	0.409722
9696	0.423611
9702	0.388889
9708	0.423611
9714	0.409722
9720	0.430556
9726	0.465278
9732	0.430556
9738	0.416667
9744	0.451389
9750	0.444444
9756	0.423611
9762	0.409722
9768	0.416667
9774	0.444444
9780	0.395833
9786	0.402778
9792	0.388889
