# Supplementary material for: Liquid-activated quantum emission from pristine hexagonal boron nitride for nanofluidic sensing
Source: Nat Mater. 2023 Aug 31;22(10):1236–42. doi: 10.1038/s41563-023-01658-2 (PMC10533396; doi:10.1038/s41563-023-01658-2)
Supplement: Supplementary file 6 — Data used to generate the plots in Fig. 2. [file 41563_2023_1658_MOESM6_ESM.xlsx]

## Sheet: Fig2
c					d				e										f
trace 1		trace 2			Residence time (ms)	PDF (single site)	PDF (trajectory)		lag time	6 ms		24 ms		66 ms		144 ms lag time			lag time	small Gaussian width (m)	large Gaussian width (m)
time (ms)	intensity (photons)	time (ms)	intensity (photons)		6	108.166	50.0416			Displacement (nm)	PDF	Displacement (nm)	PDF	Displacement (nm)	PDF	Displacement (nm)	PDF		0.0059	1.96899e-08	3.89112e-08
0	164.211	0.45	103.627		12	32.3494	21.8106			-105	0.000165862	-185	0.000128266	-285	0.00010916	-375	0.000107046		0.0118	2.05073e-08	5.10454e-08
0.006	132.692	0.456	85.814		18	13.1994	14.7702			-95	0.000323025	-175	0.000170346	-275	0.000126759	-365	0.000130286		0.0177	2.13641e-08	6.16898e-08
0.012	149.545	0.462	144.8		24	5.90663	11.1178			-85	0.000575875	-165	0.000236982	-265	0.000165048	-355	0.000136625		0.0236	2.15821e-08	7.05317e-08
0.018	78.9331	0.468	36.5344		30	2.93752	8.91539			-75	0.000970163	-155	0.000327936	-255	0.000187165	-345	0.000173246		0.0295	2.16356e-08	7.80239e-08
0.024	55.6797	0.474	71.9999		36	1.61758	7.37107			-65	0.00157749	-145	0.000426043	-245	0.000230449	-335	0.000198599		0.0354	2.20435e-08	8.56896e-08
0.03	174.72	0.48	70.7743		42	0.99241	6.19712			-55	0.00251629	-135	0.000561581	-235	0.00027611	-325	0.000190852		0.0413	2.17513e-08	9.15706e-08
0.036	165.547	0.486	0		48	0.626021	5.3737			-45	0.00388032	-125	0.000733357	-225	0.000315113	-315	0.000236628		0.0472	2.17617e-08	9.76032e-08
0.042	87.5205	0.492	18.0268		54	0.456065	4.6528			-35	0.00579396	-115	0.000973081	-215	0.000395734	-305	0.000268319		0.0531	2.22034e-08	1.03751e-07
0.048	121.12	0.498	64.8002		60	0.341621	3.9567			-25	0.00841856	-105	0.00121233	-205	0.000427127	-295	0.000270432		0.059	2.21552e-08	1.09046e-07
0.054	189.919	0.504	104.959		66	0.242124	3.35815			-15	0.0115795	-95	0.00147256	-195	0.000518688	-285	0.000272545		0.0649	2.24145e-08	1.14117e-07
0.06	197.652	0.51	80.6396		72	0.185757	3.11179			-5	0.0141633	-85	0.00180383	-185	0.000599072	-275	0.000343674		0.0708	2.22638e-08	1.18786e-07
0.066	90.7193	0.516	142.827		78	0.150313	2.64882			5	0.0141359	-75	0.00216443	-175	0.000671131	-265	0.00039438		0.0767	2.24537e-08	1.23454e-07
0.072	177.333	0.522	656.32		84	0.119568	2.37104			15	0.0115796	-65	0.00260656	-165	0.000758174	-255	0.000414099		0.0826	2.22632e-08	1.27688e-07
0.078	350.453	0.528	912.853		90	0.080281	2.03539			25	0.00838486	-55	0.00312905	-155	0.000881365	-245	0.000465509		0.0885	2.26843e-08	1.32192e-07
0.084	171.466	0.534	630.132		96	0.0696054	1.92957			35	0.00580065	-45	0.00380375	-145	0.000996471	-235	0.000513398		0.0944	2.24221e-08	1.36039e-07
0.09	358.667	0.54	493.387		102	0.0614919	1.70801			45	0.00387848	-35	0.00481581	-135	0.00108922	-225	0.000561992		0.1003	2.25505e-08	1.40105e-07
0.096	212.746	0.546	425.014		108	0.047827	1.51456			55	0.00251152	-25	0.00637086	-125	0.00121812	-215	0.000577485		0.1062	2.2461e-08	1.43732e-07
0.102	191.892	0.552	743.36		114	0.0388594	1.40212			65	0.00159095	-15	0.0084702	-115	0.00139744	-205	0.00064298		0.1121	2.26519e-08	1.48151e-07
0.108	168.853	0.558	869.333		120	0.0354432	1.16403			75	0.000970247	-5	0.0103222	-105	0.00152657	-195	0.000692982		0.118	2.25848e-08	1.50783e-07
0.114	142.401	0.564	855.415		126	0.0243405	1.05655			85	0.00056634	5	0.0103607	-95	0.00165167	-185	0.000726082		0.1239	2.28836e-08	1.55497e-07
0.12	51.2004	0.57	183.148		132	0.0243405	1.0549			95	0.00032612	15	0.00845327	-85	0.00183217	-175	0.000797211		0.1298	2.24742e-08	1.57926e-07
0.126	128.586	0.576	155.201		138	0.0158	0.902782			105	0.000164775	25	0.00636645	-75	0.00197035	-165	0.000856368		0.1357	2.2565e-08	1.61525e-07
0.132	114.399	0.582	111.519		144	0.0140919	0.826724					35	0.00484216	-65	0.00223623	-155	0.000921159		0.1416	2.21151e-08	1.62664e-07
0.138	137.707	0.588	110.774		150	0.0102486	0.706022					45	0.00383427	-55	0.00250426	-145	0.000990176
0.144	152.799	0.594	116.96		156	0.00939459	0.63327					55	0.00310389	-45	0.00296492	-135	0.00105919
0.15	132.373	0.6	122.667		162	0.00597838	0.62335					65	0.00259011	-35	0.00375187	-125	0.00115356
0.156	112.906	0.606	76.5341		168	0.00811351	0.542331					75	0.00215418	-25	0.00504918	-115	0.00112891
0.162	101.706	0.612	87.3611		174	0.00512432	0.494381					85	0.00180395	-15	0.00707328	-105	0.00117469
0.168	206.827	0.618	56.8008		180	0.0064054	0.449738					95	0.00148781	-5	0.00860699	-95	0.00127258
0.174	161.386	0.624	53.866		186	0.00512432	0.353838					105	0.00118753	5	0.00866383	-85	0.00138737
0.18	111.892				192	0.00384324	0.39352					115	0.000933743	15	0.00701858	-75	0.00145428
0.186	123.893				198	0.00427027	0.307541					125	0.000741821	25	0.00512671	-65	0.0015747
0.192	133.654				204	0.00427027	0.28274					135	0.000565991	35	0.00381703	-55	0.00185288
0.198	89.2793				210	0.00170811	0.291007					145	0.000434268	45	0.00296563	-45	0.0023191
0.204	152.854				216	0.00128108	0.269512					155	0.000327221	55	0.00250045	-35	0.0032149
0.21	230.347				222	0.00128108	0.24471					165	0.00023436	65	0.00213468	-25	0.00480087
0.216	131.145				228	0.00213513	0.213295					175	0.000172491	75	0.0019713	-15	0.00703123
0.222	116.105				234	0.000854054	0.198414					185	0.000128385	85	0.00181743	-5	0.00883411
0.228	145.866				240	0.000427027	0.176919							95	0.0016657	5	0.00879256
0.234	140.691				246	0.00256216	0.150464							105	0.00145998	15	0.00704461
0.24	133.492				252	0.00128108	0.175265							115	0.00137817	25	0.00484031
0.246	127.413				258	0.000427027	0.14385							125	0.00123429	35	0.00329026
0.252	108.265				264	0.000854054	0.14881							135	0.00112775	45	0.00228952
0.258	180.265				270	0.00128108	0.124009							145	0.00100194	55	0.00184373
0.264	178.399				276	0	0.0975534							155	0.000876609	65	0.00163597
0.27	160.106				282	0.000427027	0.120702							165	0.000804311	75	0.00142047
0.276	222.878				288	0.00128108	0.0892862							175	0.000696103	85	0.00143667
0.282	202.238				294	0.000427027	0.0727517							185	0.000608347	95	0.001293
0.288	82.5055				300	0	0.0810189							195	0.000527963	105	0.0012254
0.294	129.972				306	0.000427027	0.0694448							205	0.000452574	115	0.00121624
0.3	43.465				312	0.00128108	0.0727517							215	0.000401442	125	0.00109863
0.306	156.533				318	0.000427027	0.062831							225	0.000323437	135	0.0010606
0.312	88.9056				324	0	0.0595241							235	0.000274683	145	0.000998626
0.318	166.665				330	0	0.062831							245	0.000234254	155	0.000928202
0.324	126.987				336	0	0.0380293							255	0.000178842	165	0.000880313
0.33	157.759				342	0	0.0496034							265	0.000158865	175	0.00082186
0.336	147.306				348	0	0.0545638							275	0.000131991	185	0.000730307
0.342	149.653				354	0	0.0363758							285	0.000107257	195	0.000706363
0.348	148.32				360	0	0.0396827									205	0.00064791
0.354	152.266				366	0	0.0462965									215	0.00062467
0.36	202.719				372	0	0.0181879									225	0.000580302
0.366	177.973				378	0	0.0248017									235	0.000499313
0.372	120.054				384	0	0.0264552									245	0.000503539
0.378	157.759				390	0	0.0248017									255	0.000388042
0.384	159.04				396	0	0.0330689									265	0.000411987
0.39	0				402	0	0.0198414									275	0.000374661
0.396	203.573				408	0	0.0231483									285	0.000315504
0.402	159.999				414	0	0.0181879									295	0.0002486
0.408	150.612				420	0	0.0214948									305	0.000257051
0.414	104.052				426	0	0.0165345									315	0.000222543
0.42	107.625				432	0	0.0115741									325	0.000215501
0.426	130.985				438	0	0.0132276									335	0.000175358
0.432	90.8264				444	0	0.0198414									345	0.00015071
0.438	222.078				450	0	0.00165345									355	0.000149301
0.444	156.267				456	0	0.0115741									365	0.000123948
0.45	183.626				462	0.000427027	0.00992068									375	0.000109159
0.456	165.813				468	0	0.00826724
0.462	224.799				474	0	0.00992068
0.468	116.534				480	0	0.00826724
0.474	151.999				486	0.000427027	0.0165345
0.48	150.774				492	0.000427027	0.00661379
0.486	79.9994				498	0	0.00826724
0.492	98.0261				504	0	0.00661379
0.498	144.8				510	0	0.00826724
0.504	184.959				516	0	0.00496034
0.51	160.639				522	0	0.00330689
0.516	222.826				528	0	0.00661379
0.522	736.32				534	0.000427027	0.00496034
0.528	992.852				540	0	0.00496034
0.534	710.132				546	0	0.00165345
0.54	573.386				552	0	0.00496034
0.546	505.014				558	0	0.00330689
0.552	823.359				564	0	0.00661379
0.558	949.333				570	0	0.00330689
0.564	935.414				576	0	0.00496034
0.57	263.147				582	0	0.00496034
0.576	235.2				588	0	0.00330689
0.582	191.518				594	0	0.00496034
0.588	190.773				600	0	0
0.594	196.959				606	0	0.00165345
0.6	202.667				612	0	0
0.606	156.533				618	0	0.00496034
0.612	167.36				624	0	0.00330689
0.618	136.8				630	0	0.00330689
0.624	133.865				636	0	0.00496034
0.63	119.04				642	0	0.00165345
0.636	145.014				648	0	0.00330689
0.642	169.067				654	0	0.00330689
0.648	150.133				660	0	0.00165345
0.654	210.985				666	0	0.00826724
0.66	163.359				672	0	0.00165345
0.666	184.373				678	0	0.00165345
0.672	111.307				684	0	0.00165345
0.678	157.866				690	0	0.00496034
0.684	184.799				696	0	0.00165345
0.69	70.5051				702	0	0
0.696	28.4801				708	0	0
0.702	119.199				714	0	0.00330689
0.708	109.279				720	0	0.00661379
0.714	135.838				726	0	0
0.72	160.587				732	0	0
0.726	85.3854				738	0	0.00165345
0.732	194.879				744	0	0
0.738	140.213				750	0	0.00165345
0.744	161.76				756	0	0.00330689
0.75	151.892				762	0	0.00330689
0.756	96.6385				768	0	0.00165345
0.762	114.558				774	0	0.00165345
0.768	144.266				780	0	0
0.774	138.185				786	0	0
0.78	99.7326				792	0	0
0.786	74.5584				798	0	0
0.792	137.174				804	0	0.00165345
0.798	72.2116				810	0	0.00165345
0.804	131.519				816	0	0
0.81	164.426				822	0	0
0.816	94.1323				828	0	0
0.822	150.186				834	0	0
0.828	188.479				840	0	0
0.834	102.879				846	0	0
0.84	101.12				852	0	0.00165345
0.846	155.627				858	0	0
0.852	118.345				864	0	0
0.858	149.119				870	0	0
0.864	155.467				876	0	0
0.87	112.266				882	0	0.00165345
0.876	97.6002				888	0	0.00165345
0.882	159.147				894	0	0.00165345
0.888	136.426				900	0	0
0.894	171.84				906	0	0.00165345
0.9	166.665				912	0	0
0.906	83.9455				918	0	0
0.912	102.346				924	0	0
0.918	105.44				930	0	0
0.924	155.893				936	0	0
0.93	106.506				942	0	0
0.936	151.573				948	0	0
0.942	106.133				954	0	0.00330689
0.948	182.293				960	0	0
0.954	137.6				966	0	0
					972	0	0
					978	0	0.00165345
					984	0	0
					990	0	0
					996	0	0
					1002	0	0
					1008	0	0
