# Supplementary material for: Liquid-activated quantum emission from pristine hexagonal boron nitride for nanofluidic sensing
Source: Nat Mater. 2023 Aug 31;22(10):1236–42. doi: 10.1038/s41563-023-01658-2 (PMC10533396; doi:10.1038/s41563-023-01658-2)
Supplement: Supplementary file 7 — Data used to generate the plots in Fig. 3. [file 41563_2023_1658_MOESM7_ESM.xlsx]

## Sheet: Fig3
b	normalized intensity (background subtracted)									c										e
Wavelength (nm)	pentane	tert-butanol	DMSO	acetonitrile	IPA	methanol	pentanol	ethanol		solvent	tert-butanol	pentanol	DMSO	IPA	ethanol	methanol	acetonitrile	pentane		see S11
										dielectric constant	10.9	14.8	46.68	19.92	24.55	32.7	37.5	1.98
567.56	0.00391776	-0.00366761	8.73233e-05	-0.000126298	0.0271494	-0.00564848	0.0459888	0.0116003		ZPL (nm)	625.88	633.523	640.583	634.005	636.638	636.667	636.329	615.277
571.637	0.0173186	-0.0115359	0.0105556	0.00431318	0.0295619	-0.00145164	0.0661319	0.0272972		PSB (nm)	679.125	666.776	674.601	675.234	681.444	679.003	672.984	683.32
575.714	0.0291136	-0.0107955	0.00699627	-5.78602e-05	0.0280426	0.0238518	0.0667069	0.0370315
579.791	0.0452495	-0.00805656	0.0135152	0.00115433	0.050977	0.0662513	0.0692895	0.0449069
583.868	0.0686853	-0.00786709	0.026013	0.00542405	0.048864	0.0926913	0.083502	0.0312674
587.945	0.105331	0.00477273	0.0337096	0.00552796	0.0668	0.100679	0.0662961	0.0546603
592.022	0.174921	0.0288557	0.0604749	0.0209266	0.0985811	0.11585	0.125342	0.0766803
596.099	0.287499	0.0707035	0.0884412	0.0388388	0.121404	0.155287	0.107237	0.108034
600.176	0.452753	0.154106	0.128938	0.0732656	0.188988	0.208414	0.155077	0.163976
604.253	0.652538	0.269829	0.172236	0.123366	0.257047	0.276641	0.195611	0.210649
608.33	0.845919	0.429061	0.253602	0.204124	0.356607	0.365514	0.304047	0.306077
612.407	0.973109	0.614599	0.341803	0.310382	0.470467	0.4476	0.445201	0.416253
616.484	1	0.790359	0.445636	0.44546	0.617541	0.58928	0.583006	0.544599
620.561	0.948392	0.920789	0.562342	0.586324	0.739963	0.694575	0.656717	0.677307
624.638	0.8492	0.982616	0.687971	0.73201	0.845672	0.785543	0.791295	0.792224
628.715	0.73703	1	0.812013	0.867413	0.944225	0.864374	0.886042	0.878489
632.792	0.630886	0.952618	0.887773	0.954824	0.99008	0.929742	0.913285	0.965338
636.869	0.544139	0.890815	0.966798	1	1	0.966868	0.957023	1
640.946	0.487549	0.819746	0.998564	0.991326	0.99426	0.98879	0.96061	0.993805
645.023	0.466359	0.733093	1	0.937481	0.962289	0.974202	1	0.988805
649.1	0.481993	0.686151	0.953221	0.870612	0.911775	1	0.983722	0.953952
653.177	0.527228	0.652878	0.909415	0.796309	0.858917	0.983279	0.923791	0.930027
657.254	0.583506	0.650021	0.852786	0.729471	0.822698	0.954417	0.922098	0.942787
661.331	0.620158	0.665829	0.79848	0.678087	0.805472	0.912527	0.884438	0.900338
665.408	0.619505	0.699941	0.761114	0.660937	0.781955	0.895308	0.886286	0.868639
669.485	0.570243	0.713027	0.750732	0.65483	0.774806	0.88157	0.830517	0.852918
673.562	0.49123	0.705606	0.715212	0.665837	0.75544	0.844592	0.844783	0.838641
677.639	0.400378	0.649953	0.701899	0.66472	0.738523	0.807409	0.754651	0.819916
681.716	0.315001	0.582253	0.666637	0.647672	0.68026	0.749037	0.708527	0.748406
685.793	0.238078	0.492002	0.611548	0.597714	0.596177	0.675638	0.649406	0.669574
689.87	0.167682	0.371473	0.4979	0.517287	0.497991	0.562326	0.526629	0.534571
693.947	0.0920919	0.219167	0.322788	0.371189	0.337427	0.419062	0.430806	0.351309
698.024	0.0345994	0.0724924	0.161041	0.184767	0.164621	0.180794	0.283097	0.157197
702.101	0.000683161	0.00443466	0.0692351	0.0543178	0.0470352	0.0416433	0.131933	0.0642826
706.178	-0.00928492	-0.0157083	0.0273392	0.00685369	0.022969	-0.00970339	0.0737866	0.0336756
710.255	-0.0118997	-0.0204414	0.0158834	-0.00862658	0.00461836	-0.018681	0.0371221	0.0104655
714.332	-0.00576545	-0.0181578	0.00671101	-0.0138063	0.00343318	0.00121937	0.0131197	0.0222745
718.409	-0.00259106	-0.00518807	0.00349439	-0.00932744	-0.00817891	-0.00901673	0.00544903	0.0154455
722.486	-1.20761e-05	-3.47553e-05	-0.00480325	-0.0067113	-0.00638216	0.0049781	-0.0259389	-0.00572937
