# Supplementary material for: Liquid-activated quantum emission from pristine hexagonal boron nitride for nanofluidic sensing
Source: Nat Mater. 2023 Aug 31;22(10):1236–42. doi: 10.1038/s41563-023-01658-2 (PMC10533396; doi:10.1038/s41563-023-01658-2)
Supplement: Supplementary file 8 — Data used to generate the plots in Fig. 4. [file 41563_2023_1658_MOESM8_ESM.xlsx]

## Sheet: Fig4
a			b					c
Time (s)	Photon counts		Acetonitrile		Hexadecane			Acetonitrile
0.00500385	7302		Time delay (ns)	Normalized coincidences	Time delay (ns)	Normalized coincidences		Time delay (ns)	Normalized coincidences
0.0150115	7537		-34.9075	1.0223	-34.8697	1.00978		-45.184	0.389966
0.0250192	9121		-34.6515	1.06306	-34.6137	1.02052		-44.672	0.317543
0.0350269	9575		-34.3955	0.951739	-34.3577	1.10108		-44.16	0.339827
0.0450346	9686		-34.1395	0.995641	-34.1017	0.98292		-43.648	0.333142
0.0550423	9700		-33.8835	1.00662	-33.8457	1.08497		-43.136	0.318658
0.06505	9210		-33.6275	0.983098	-33.5897	0.923837		-42.624	0.33537
0.0750577	9101		-33.3715	1.00191	-33.3337	1.01515		-42.112	0.329799
0.0850654	9426		-33.1155	0.986233	-33.0777	0.939951		-41.6	0.410021
0.0950731	9256		-32.8595	0.978394	-32.8217	0.993662		-41.088	0.401107
0.105081	9489		-32.6035	0.992505	-32.5657	0.929208		-40.576	0.453474
0.115089	8916		-32.3475	0.984666	-32.3097	1.0044		-40.064	0.560436
0.125096	9619		-32.0915	1.1054	-32.0537	1.13331		-39.552	0.607232
0.135104	9623		-31.8355	1.09599	-31.7977	1.08497		-39.04	0.736478
0.145112	9428		-31.5795	1.01916	-31.5417	0.972177		-38.528	0.869066
0.155119	9295		-31.3235	0.990937	-31.2857	0.821785		-38.016	0.992741
0.165127	9643		-31.0675	0.851391	-31.0297	0.870126		-37.504	0.966
0.175135	9858		-30.8115	1.01916	-30.7737	1.05274		-36.992	0.977142
0.185142	9461		-30.5555	1.01289	-30.5177	0.939951		-36.48	0.927004
0.19515	9591		-30.2995	1.06306	-30.2617	1.14405		-35.968	0.772132
0.205158	9824		-30.0435	1.02386	-30.0057	0.929208		-35.456	0.652914
0.215166	9910		-29.7875	1.04111	-29.7497	0.972177		-34.944	0.570464
0.225173	9354		-29.5315	0.959579	-29.4937	0.945322		-34.432	0.496928
0.235181	9351		-29.2755	1.07247	-29.2377	0.977549		-33.92	0.461274
0.245189	8934		-29.0195	1.03641	-28.9817	0.934579		-33.408	0.426734
0.255196	9567		-28.7635	0.983098	-28.7257	0.956064		-32.896	0.403336
0.265204	9733		-28.5075	1.03014	-28.4697	0.880868		-32.384	0.359883
0.275212	9730		-28.2515	1.00662	-28.2137	0.98292		-31.872	0.360997
0.285219	10010		-27.9955	0.98153	-27.9577	0.870126		-31.36	0.322
0.295227	9294		-27.7395	1.04895	-27.7017	1.0796		-30.848	0.329799
0.305235	9864		-27.4835	1.03641	-27.4457	1.01515		-30.336	0.365453
0.315242	9795		-27.2275	1.00191	-27.1897	1.05812		-29.824	0.38328
0.32525	9778		-26.9715	0.953307	-26.9337	0.950693		-29.312	0.37771
0.335258	9709		-26.7155	0.97369	-26.6777	0.837899		-28.8	0.386623
0.345266	10144		-26.4595	0.962714	-26.4217	1.00978		-28.288	0.462388
0.355273	9722		-26.2035	0.961146	-26.1657	1.04737		-27.776	0.542609
0.365281	9645		-25.9475	1.01602	-25.9097	0.993662		-27.264	0.588291
0.375289	9546		-25.6915	0.943899	-25.6537	1.02589		-26.752	0.640658
0.385296	9649		-25.4355	1.04582	-25.3977	1.042		-26.24	0.748734
0.395304	9710		-25.1795	1.03014	-25.1417	1.13331		-25.728	0.894692
0.405312	9926		-24.9235	1.01602	-24.8857	1.17628		-25.216	0.908063
0.415319	9600		-24.6675	1.01446	-24.6297	1.07423		-24.704	1.04622
0.425327	9260		-24.4115	0.986233	-24.3737	1.05812		-24.192	0.932575
0.435335	9659		-24.1555	1.04111	-24.1177	0.972177		-23.68	0.807786
0.445343	9474		-23.8995	0.932924	-23.8617	0.988291		-23.168	0.703052
0.45535	9803		-23.6435	1.01602	-23.6057	1.07423		-22.656	0.6518
0.465358	9589		-23.3875	0.958011	-23.3497	0.89161		-22.144	0.56155
0.475366	9376		-23.1315	0.997209	-23.0937	1.01515		-21.632	0.445675
0.485373	9445		-22.8755	0.989369	-22.8377	1.04737		-21.12	0.379938
0.495381	9626		-22.6195	0.96585	-22.5817	0.98292		-20.608	0.389966
0.505389	9279		-22.3635	1.00818	-22.3257	1.13331		-20.096	0.346512
0.515396	9733		-22.1075	1.03954	-22.0697	1.09571		-19.584	0.329799
0.525404	9419		-21.8515	0.995641	-21.8137	1.10108		-19.072	0.358768
0.535412	9634		-21.5955	0.992505	-21.5577	1.00978		-18.56	0.344284
0.54542	9618		-21.3395	0.947035	-21.3017	1.04737		-18.048	0.327571
0.555427	9487		-21.0835	0.947035	-21.0457	1.09571		-17.536	0.355426
0.565435	9454		-20.8275	0.950171	-20.7897	0.870126		-17.024	0.410021
0.575443	9835		-20.5715	0.970554	-20.5337	1.00978		-16.512	0.414478
0.58545	9302		-20.3155	0.950171	-20.2777	1.12794		-16	0.456817
0.595458	9534		-20.0595	0.964282	-20.0217	0.880868		-15.488	0.453474
0.605466	9453		-19.8035	0.983098	-19.7657	0.956064		-14.976	0.529239
0.615473	9700		-19.5475	1.01602	-19.5097	1.02589		-14.464	0.640658
0.625481	9843		-19.2915	0.972122	-19.2537	0.918466		-13.952	0.676312
0.635489	9761		-19.0355	1.00191	-18.9977	0.89161		-13.44	0.87018
0.645497	10062		-18.7795	0.951739	-18.7417	0.934579		-12.928	0.990513
0.655504	9567		-18.5235	1.00034	-18.4857	0.945322		-12.416	1.08522
0.665512	9845		-18.2675	1.02857	-18.2297	1.06349		-11.904	0.970457
0.67552	9999		-18.0115	0.986233	-17.9737	1.042		-11.392	0.872409
0.685527	9887		-17.7555	0.997209	-17.7177	1.01515		-10.88	0.695253
0.695535	9813		-17.4995	1.05522	-17.4617	1.08497		-10.368	0.591633
0.705543	9851		-17.2435	1.07717	-17.2057	0.972177		-9.856	0.537038
0.71555	9984		-16.9875	1.05365	-16.9497	0.923837		-9.344	0.47353
0.725558	11352		-16.7315	0.945467	-16.6937	0.875497		-8.832	0.405564
0.735566	9421		-16.4755	1.03327	-16.4377	1.10108		-8.32	0.354312
0.745574	9465		-16.2195	0.998777	-16.1817	1.02589		-7.808	0.337599
0.755581	8876		-15.9635	0.962714	-15.9257	1.05274		-7.296	0.262948
0.765589	7710		-15.7075	0.976826	-15.6697	0.961435		-6.784	0.225066
0.775597	9909		-15.4515	0.979962	-15.4137	1.02052		-6.272	0.235094
0.785604	9828		-15.1955	1.01132	-15.1577	1.00978		-5.76	0.200554
0.795612	9889		-14.9395	1.01289	-14.9017	0.896981		-5.248	0.211696
0.80562	10032		-14.6835	1.03484	-14.6457	0.923837		-4.736	0.189412
0.815627	9961		-14.4275	1.01916	-14.3897	1.02052		-4.224	0.20501
0.825635	9680		-14.1715	0.950171	-14.1337	1.06349		-3.712	0.176042
0.835643	8917		-13.9155	1.01132	-13.8777	0.945322		-3.2	0.158215
0.845651	9744		-13.6595	0.945467	-13.6217	0.98292		-2.688	0.202782
0.855658	9751		-13.4035	1.0317	-13.3657	0.977549		-2.176	0.200554
0.865666	9992		-13.1475	0.96585	-13.1097	1.06349		-1.664	0.200554
0.875674	9783		-12.8915	0.939195	-12.8537	1.06349		-1.152	0.219495
0.885681	9320		-12.6355	1.00034	-12.5977	1.03126		-0.64	0.249578
0.895689	9177		-12.3795	1.09913	-12.3417	0.988291		-0.128	0.275204
0.905697	9588		-12.1235	1.02543	-12.0857	0.896981		0.384	0.297488
0.915704	9283		-11.8675	0.997209	-11.8297	1.10646		0.896	0.235094
0.925712	9855		-11.6115	1.01602	-11.5737	0.880868		1.408	0.229523
0.93572	10005		-11.3555	0.896861	-11.3177	0.977549		1.92	0.196097
0.945727	9759		-11.0995	0.926652	-11.0617	1.05812		2.432	0.173813
0.955735	9291		-10.8435	1.02386	-10.8057	0.913095		2.944	0.19944
0.965743	9113		-10.5875	0.906269	-10.5497	1.03663		3.456	0.201668
0.975751	9133		-10.3315	1.04425	-10.2937	0.939951		3.968	0.173813
0.985758	8691		-10.0755	0.942331	-10.0377	0.950693		4.48	0.180498
0.995766	9204		-9.81951	1.04111	-9.78165	0.988291		4.992	0.198325
1.00577	9270		-9.56351	0.964282	-9.52565	1.00978		5.504	0.211696
1.01578	9416		-9.30751	1.00191	-9.26965	0.956064		6.016	0.217267
1.02579	10032		-9.05151	1.01916	-9.01365	1.042		6.528	0.237322
1.0358	9378		-8.79551	0.918812	-8.75765	0.896981		7.04	0.28746
1.0458	9595		-8.53951	1.01446	-8.50165	1.04737		7.552	0.28746
1.05581	9506		-8.28351	0.959579	-8.24565	0.972177		8.064	0.304173
1.06582	10648		-8.02751	0.92822	-7.98965	0.896981		8.576	0.381052
1.07583	10971		-7.77151	0.939195	-7.73365	1.04737		9.088	0.392194
1.08584	11133		-7.51551	1.01602	-7.47765	0.999033		9.6	0.442332
1.09584	11223		-7.25951	1.00348	-7.22165	0.929208		10.112	0.520325
1.10585	11983		-7.00351	0.990937	-6.96565	1.09571		10.624	0.613917
1.11586	12100		-6.74751	0.923516	-6.70965	0.880868		11.136	0.766561
1.12587	11683		-6.49151	0.862366	-6.45365	1.03663		11.648	0.786616
1.13587	11974		-6.23551	0.88275	-6.19765	0.934579		12.16	0.978257
1.14588	11403		-5.97951	0.81376	-5.94165	0.902353		12.672	1.05179
1.15589	11320		-5.72351	0.843551	-5.68565	0.875497		13.184	0.933689
1.1659	12609		-5.46751	0.937627	-5.42965	1.03663		13.696	0.805557
1.1759	12810		-5.21151	0.926652	-5.17365	1.10646		14.208	0.704166
1.18591	12235		-4.95551	0.898429	-4.91765	0.918466		14.72	0.583834
1.19592	11318		-4.69951	0.801217	-4.66165	0.886239		15.232	0.579377
1.20593	12161		-4.44351	0.848255	-4.40565	0.784187		15.744	0.484672
1.21594	11861		-4.18751	0.846687	-4.14965	0.875497		16.256	0.447903
1.22594	11853		-3.93151	0.823168	-3.89365	0.939951		16.768	0.421163
1.23595	12014		-3.67551	0.881182	-3.63765	0.999033		17.28	0.371024
1.24596	11813		-3.41951	0.81376	-3.38165	0.805672		17.792	0.357654
1.25597	12457		-3.16351	0.702437	-3.12565	0.988291		18.304	0.325343
1.26597	11594		-2.90751	0.752611	-2.86965	0.870126		18.816	0.329799
1.27598	12104		-2.65151	0.747907	-2.61365	0.870126		19.328	0.322
1.28599	11838		-2.39551	0.749475	-2.35765	0.827157		19.84	0.325343
1.296	12344		-2.13951	0.708708	-2.10165	0.907724		20.352	0.340941
1.306	11676		-1.88351	0.631879	-1.84565	0.676764		20.864	0.408907
1.31601	10053		-1.62751	0.531531	-1.58965	0.719734		21.376	0.444561
1.32602	9429		-1.37151	0.528395	-1.33365	0.633795		21.888	0.509184
1.33603	9737		-1.11551	0.520556	-1.07765	0.682136		22.4	0.518097
1.34604	9831		-0.859514	0.404528	-0.821654	0.547857		22.912	0.608346
1.35604	9515		-0.603514	0.407664	-0.565654	0.612311		23.424	0.704166
1.36605	9344		-0.347514	0.326131	-0.309654	0.547857		23.936	0.83007
1.37606	9258		-0.0915138	0.30418	-0.0536538	0.440434		24.448	0.909177
1.38607	9729		0.164486	0.344947	0.202346	0.542486		24.96	1.04622
1.39607	8986		0.420486	0.340243	0.458346	0.590826		25.472	0.983827
1.40608	9326		0.676486	0.443727	0.714346	0.60694		25.984	0.890236
1.41609	8724		0.932486	0.470382	0.970346	0.521001		26.496	0.79553
1.4261	8725		1.18849	0.440591	1.22635	0.682136		27.008	0.637315
1.4361	9085		1.44449	0.572298	1.48235	0.666022		27.52	0.53481
1.44611	8586		1.70049	0.564458	1.73835	0.768074		28.032	0.540381
1.45612	8651		1.95649	0.65383	1.99435	0.837899		28.544	0.464616
1.46613	8776		2.21249	0.67735	2.25035	0.89161		29.056	0.405564
1.47614	8159		2.46849	0.700869	2.50635	0.676764		29.568	0.385509
1.48614	8055		2.72449	0.66167	2.76235	0.89161		30.08	0.315315
1.49615	8699		2.98049	0.754179	3.01835	0.934579		30.592	0.315315
1.50616	8792		3.23649	0.752611	3.27435	0.735847		31.104	0.316429
1.51617	8673		3.49249	0.820032	3.53035	0.923837		31.616	0.358768
1.52617	8600		3.74849	0.809056	3.78635	0.999033		32.128	0.384395
1.53618	8687		4.00449	0.857663	4.04235	0.929208		32.64	0.344284
1.54619	8756		4.26049	0.914108	4.29835	0.79493		33.152	0.378824
1.5562	9083		4.51649	0.838847	4.55435	1.00978		33.664	0.371024
1.5662	8260		4.77249	0.889021	4.81035	0.864755		34.176	0.490242
1.57621	8124		5.02849	0.845119	5.06635	0.977549		34.688	0.530353
1.58622	8654		5.28449	0.914108	5.32235	0.918466		35.2	0.648457
1.59623	8436		5.54049	0.939195	5.57835	0.870126		35.712	0.677426
1.60624	8100		5.79649	0.893725	5.83435	1.02589		36.224	0.766561
1.61624	8250		6.05249	0.91254	6.09035	1.06349		36.736	0.900263
1.62625	8530		6.30849	0.890589	6.34635	0.993662		37.248	1.00834
1.63626	8474		6.56449	0.914108	6.60235	0.929208		37.76	1.01168
1.64627	8580		6.82049	0.932924	6.85835	0.923837		38.272	0.954859
1.65627	8837		7.07649	0.976826	7.11435	0.993662		38.784	0.810014
1.66628	8872		7.33249	1.02543	7.37035	1.05812		39.296	0.659599
1.67629	9262		7.58849	0.945467	7.62635	0.977549		39.808	0.636201
1.6863	8743		7.84449	0.967418	7.88235	1.02052		40.32	0.555979
1.6963	8712		8.10049	0.950171	8.13835	0.837899		40.832	0.453474
1.70631	9139		8.35649	0.983098	8.39435	1.10108		41.344	0.432305
1.71632	8952		8.61249	0.926652	8.65035	0.972177		41.856	0.332028
1.72633	9450		8.86849	0.986233	8.90635	1.12257		42.368	0.358768
1.73634	8915		9.12449	0.964282	9.16235	1.02589		42.88	0.348741
1.74634	9263		9.38049	0.942331	9.41835	0.89161		43.392	0.332028
1.75635	9823		9.63649	0.948603	9.67435	0.945322		43.904	0.293031
1.76636	9302		9.89249	0.975258	9.93035	0.977549
1.77637	8851		10.1485	0.975258	10.1863	0.993662
1.78637	8803		10.4045	1.01289	10.4423	0.923837
1.79638	9221		10.6605	1.00505	10.6983	0.854012
1.80639	9257		10.9165	1.02073	10.9543	0.999033
1.8164	8834		11.1725	0.92822	11.2103	0.880868
1.8264	8835		11.4285	0.964282	11.4663	1.0796
1.83641	8909		11.6845	0.984666	11.7223	1.04737
1.84642	8915		11.9405	1.027	11.9783	0.993662
1.85643	9177		12.1965	0.962714	12.2343	0.961435
1.86644	8918		12.4525	1.04111	12.4903	0.913095
1.87644	9401		12.7085	0.932924	12.7463	0.902353
1.88645	8964		12.9645	1.01446	13.0023	1.0796
1.89646	8913		13.2205	1.03327	13.2583	0.961435
1.90647	7973		13.4765	0.925084	13.5143	0.934579
1.91647	8581		13.7325	0.979962	13.7703	0.945322
1.92648	9248		13.9885	0.968986	14.0263	0.89161
1.93649	8836		14.2445	1.00662	14.2823	1.06349
1.9465	9145		14.5005	0.967418	14.5383	0.902353
1.95651	9158		14.7565	0.975258	14.7943	0.902353
1.96651	8973		15.0125	1.02386	15.0503	1.08497
1.97652	9007		15.2685	0.958011	15.3063	0.929208
1.98653	8239		15.5245	0.98153	15.5623	0.854012
1.99654	8510		15.7805	1.04738	15.8183	1.1172
2.00654	9024		16.0365	0.994073	16.0743	0.972177
2.01655	8809		16.2925	1.03014	16.3303	1.07423
2.02656	8730		16.5485	1.04111	16.5863	0.956064
2.03657	8554		16.8045	1.03014	16.8423	0.993662
2.04657	9228		17.0605	1.08188	17.0983	1.02589
2.05658	8984		17.3165	0.984666	17.3543	1.06349
2.06659	8843		17.5725	1.00348	17.6103	1.12794
2.0766	8794		17.8285	0.983098	17.8663	1.03126
2.08661	8997		18.0845	1.06933	18.1223	0.837899
2.09661	9049		18.3405	1.00348	18.3783	1.02589
2.10662	8852		18.5965	0.997209	18.6343	0.956064
2.11663	8456		18.8525	1.00034	18.8903	0.956064
2.12664	9023		19.1085	0.997209	19.1463	1.06349
2.13664	8717		19.3645	0.990937	19.4023	1.04737
2.14665	9083		19.6205	0.961146	19.6583	1.10646
2.15666	8583		19.8765	1.00191	19.9143	0.859383
2.16667	9206		20.1325	1.01446	20.1703	0.837899
2.17667	8796		20.3885	1.00818	20.4263	0.956064
2.18668	8800		20.6445	1.03798	20.6823	0.977549
2.19669	8849		20.9005	0.956443	20.9383	0.98292
2.2067	8772		21.1565	1.03327	21.1943	0.977549
2.21671	9025		21.4125	1.0223	21.4503	1.02052
2.22671	8859		21.6685	0.983098	21.7063	1.12257
2.23672	8152		21.9245	1.00818	21.9623	1.00978
2.24673	7466		22.1805	1.08031	22.2183	1.0044
2.25674	8299		22.4365	1.02857	22.4743	0.999033
2.26674	8794		22.6925	1.01602	22.7303	0.918466
2.27675	9168		22.9485	1.02073	22.9863	1.0044
2.28676	8614		23.2045	0.967418	23.2423	1.03663
2.29677	8873		23.4605	0.995641	23.4983	1.12257
2.30677	8952		23.7165	0.995641	23.7543	0.929208
2.31678	8896		23.9725	1.0709	24.0103	0.89161
2.32679	8920		24.2285	1.0223	24.2663	0.950693
2.3368	8690		24.4845	1.02543	24.5223	1.03663
2.34681	8902		24.7405	0.956443	24.7783	1.24073
2.35681	8656		24.9965	0.994073	25.0343	0.972177
2.36682	9041		25.2525	0.998777	25.2903	1.06886
2.37683	8907		25.5085	1.00348	25.5463	1.00978
2.38684	8996		25.7645	0.964282	25.8023	1.10108
2.39684	8668		26.0205	0.950171	26.0583	1.042
2.40685	8825		26.2765	1.027	26.3143	0.896981
2.41686	8907		26.5325	1.06306	26.5703	1.042
2.42687	8680		26.7885	1.03641	26.8263	1.05812
2.43687	9087		27.0445	0.943899	27.0823	0.950693
2.44688	9299		27.3005	0.96585	27.3383	0.913095
2.45689	8930		27.5565	1.08658	27.5943	1.02589
2.4669	8868		27.8125	1.05993	27.8503	1.042
2.47691	9015		28.0685	0.983098	28.1063	1.12794
2.48691	8837		28.3245	0.997209	28.3623	0.98292
2.49692	9167		28.5805	1.09756	28.6183	1.10108
2.50693	8724		28.8365	0.992505	28.8743	0.972177
2.51694	9131		29.0925	1.027	29.1303	1.0796
2.52694	9129		29.3485	1.03327	29.3863	1.12257
2.53695	9097		29.6045	1.04268	29.6423	1.08497
2.54696	9014		29.8605	1.05052	29.8983	1.06349
2.55697	9091		30.1165	0.992505	30.1543	0.966806
2.56697	9313		30.3725	0.979962	30.4103	1.042
2.57698	9242		30.6285	1.03484	30.6663	0.956064
2.58699	9025		30.8845	1.00662	30.9223	1.0044
2.597	9354		31.1405	1.04738	31.1783	0.966806
2.60701	9479		31.3965	1.01446	31.4343	0.950693
2.61701	9241		31.6525	1.01289	31.6903	0.950693
2.62702	9560		31.9085	0.968986	31.9463	1.08497
2.63703	9280		32.1645	0.998777	32.2023	0.972177
2.64704	9217		32.4205	1.02543	32.4583	0.939951
2.65704	9136		32.6765	1.02386	32.7143	0.859383
2.66705	9339		32.9325	0.97369	32.9703	0.923837
2.67706	9790		33.1885	1.00818	33.2263	1.04737
2.68707	9643		33.4445	0.976826	33.4823	1.04737
2.69707	9870		33.7005	0.942331	33.7383	0.918466
2.70708	9718		33.9565	1.0223	33.9943	0.956064
2.71709	9045		34.2125	1.02543	34.2503	1.12257
2.7271	9098		34.4685	0.936059	34.5063	1.0044
2.73711	9363		34.7245	0.975258	34.7623	0.972177
2.74711	9148		34.9805	1.04268
2.75712	8865
2.76713	9405
2.77714	9976
2.78714	9837
2.79715	10722
2.80716	9007
2.81717	9424
2.82717	9440
2.83718	9036
2.84719	8980
2.8572	9235
2.86721	9476
2.87721	9686
2.88722	9042
2.89723	9272
2.90724	8814
2.91724	8584
2.92725	9141
2.93726	9118
2.94727	8952
2.95727	9215
2.96728	9224
2.97729	8943
2.9873	8959
2.99731	9293
3.00731	9373
3.01732	8968
3.02733	9167
3.03734	8783
3.04734	8692
3.05735	8818
3.06736	8856
3.07737	8844
3.08737	9131
3.09738	9104
3.10739	8917
3.1174	9192
3.12741	9349
3.13741	8966
3.14742	8927
3.15743	8981
3.16744	8971
3.17744	9373
3.18745	8753
3.19746	9165
3.20747	8976
3.21747	9147
3.22748	8811
3.23749	8872
3.2475	8844
3.25751	8802
3.26751	9275
3.27752	9491
3.28753	9468
3.29754	9868
3.30754	9770
3.31755	9471
3.32756	9365
3.33757	9124
3.34758	9407
3.35758	8937
3.36759	9063
3.3776	8908
3.38761	8952
3.39761	8975
3.40762	8776
3.41763	8918
3.42764	9062
3.43764	8966
3.44765	8961
3.45766	9076
3.46767	9091
3.47768	9772
3.48768	10175
3.49769	10082
3.5077	10075
3.51771	10051
3.52771	9763
3.53772	9613
3.54773	9655
3.55774	9569
3.56774	9959
3.57775	9377
3.58776	9679
3.59777	9636
3.60778	10243
3.61778	9855
3.62779	9917
3.6378	10000
3.64781	10420
3.65781	9743
3.66782	10018
3.67783	10312
3.68784	10275
3.69784	9794
3.70785	9736
3.71786	9578
3.72787	9976
3.73788	10014
3.74788	9790
3.75789	9692
3.7679	9667
3.77791	8459
3.78791	9760
3.79792	9512
3.80793	9369
3.81794	9350
3.82794	9884
3.83795	9878
3.84796	9725
3.85797	9381
3.86798	9326
3.87798	9461
3.88799	9813
3.898	9601
3.90801	9852
3.91801	9736
3.92802	9537
3.93803	9988
3.94804	10023
3.95804	9997
3.96805	9260
3.97806	9837
3.98807	9875
3.99808	8095
4.00808	9331
4.01809	9590
4.0281	10245
4.03811	9992
4.04811	9876
4.05812	9701
4.06813	10026
4.07814	9817
4.08814	9984
4.09815	9830
4.10816	9905
4.11817	10071
4.12818	9662
4.13818	9576
4.14819	9533
4.1582	9652
4.16821	9786
4.17821	9754
4.18822	9761
4.19823	9785
4.20824	9882
4.21824	9967
4.22825	10198
4.23826	9505
4.24827	9478
4.25828	9714
4.26828	9380
4.27829	9511
4.2883	9897
4.29831	9770
4.30831	9897
4.31832	9924
4.32833	10292
4.33834	9466
4.34834	10171
4.35835	9740
4.36836	9853
4.37837	10032
4.38838	9748
4.39838	9804
4.40839	9766
4.4184	9634
4.42841	9692
4.43841	8606
4.44842	8681
4.45843	9395
4.46844	9337
4.47844	9799
4.48845	9984
4.49846	9668
4.50847	9820
4.51848	9295
4.52848	9282
4.53849	9596
4.5485	10161
4.55851	10488
4.56851	10656
4.57852	10656
4.58853	10556
4.59854	10537
4.60855	9503
4.61855	9687
4.62856	9159
4.63857	9533
4.64858	9526
4.65858	9496
4.66859	9380
4.6786	9656
4.68861	9675
4.69861	9830
4.70862	9991
4.71863	10133
4.72864	9851
4.73865	9634
4.74865	9738
4.75866	9826
4.76867	10010
4.77868	9820
4.78868	9633
4.79869	9728
4.8087	9443
4.81871	9615
4.82871	9261
4.83872	9462
4.84873	9646
4.85874	9634
4.86875	10137
4.87875	9861
4.88876	9942
4.89877	9822
4.90878	10145
4.91878	9756
4.92879	9497
4.9388	9529
4.94881	9851
4.95881	9504
4.96882	10398
4.97883	9900
4.98884	9795
4.99885	9894
5.00885	10127
5.01886	9529
5.02887	10091
5.03888	9914
5.04888	10143
5.05889	9829
5.0689	9764
5.07891	9843
5.08891	9491
5.09892	9652
5.10893	9577
5.11894	9448
5.12895	9312
5.13895	9269
5.14896	9636
5.15897	9373
5.16898	8299
5.17898	7012
5.18899	6979
5.199	6835
5.20901	7776
5.21901	7660
5.22902	8125
5.23903	9180
5.24904	9534
5.25905	9467
5.26905	8065
5.27906	10084
5.28907	11156
5.29908	10250
5.30908	9357
5.31909	9641
5.3291	9627
5.33911	9942
5.34911	9677
5.35912	9127
5.36913	9600
5.37914	9752
5.38915	10104
5.39915	10149
5.40916	9685
5.41917	9707
5.42918	9354
5.43918	9613
5.44919	9787
5.4592	9661
5.46921	9498
5.47921	9947
5.48922	9558
5.49923	9775
5.50924	9689
5.51925	9521
5.52925	9523
5.53926	9280
5.54927	9626
5.55928	9749
5.56928	9865
5.57929	9792
5.5893	9766
5.59931	9369
5.60931	9554
5.61932	9759
5.62933	9525
5.63934	9371
5.64935	9940
5.65935	9775
5.66936	9636
5.67937	9601
5.68938	9614
5.69938	9744
5.70939	9618
5.7194	9357
5.72941	9507
5.73941	9356
5.74942	9652
5.75943	9602
5.76944	9603
5.77945	9552
5.78945	9880
5.79946	9519
5.80947	9585
5.81948	9303
5.82948	9534
5.83949	9700
5.8495	9372
5.85951	9506
5.86952	9595
5.87952	9533
5.88953	9818
5.89954	9796
5.90955	9682
5.91955	9478
5.92956	9683
5.93957	9335
5.94958	9918
5.95958	9808
5.96959	9658
5.9796	9800
5.98961	9877
5.99962	9941
6.00962	9848
6.01963	9440
6.02964	9695
6.03965	9624
6.04965	9660
6.05966	9458
6.06967	9346
6.07968	9768
6.08968	9795
6.09969	9340
6.1097	9710
6.11971	9559
6.12972	9671
6.13972	9714
6.14973	9559
6.15974	9575
6.16975	9344
6.17975	9189
6.18976	9504
6.19977	9357
6.20978	9307
6.21978	9581
6.22979	9816
6.2398	9253
6.24981	9397
6.25982	9474
6.26982	9630
6.27983	9426
6.28984	9697
6.29985	9453
6.30985	9291
6.31986	9627
6.32987	9581
6.33988	9847
6.34988	9697
6.35989	9734
6.3699	9743
6.37991	9755
6.38992	9670
6.39992	9730
6.40993	9694
6.41994	9438
6.42995	9954
6.43995	9648
6.44996	9374
6.45997	9581
6.46998	9653
6.47998	9815
6.48999	9719
6.5	9440
6.51001	9768
6.52002	9650
6.53002	9485
6.54003	9498
6.55004	9925
6.56005	9897
6.57005	9703
6.58006	9295
6.59007	8745
6.60008	8952
6.61008	9329
6.62009	9166
6.6301	9161
6.64011	9277
6.65012	9535
6.66012	9805
6.67013	9031
6.68014	8896
6.69015	9657
6.70015	9620
6.71016	9760
6.72017	10049
6.73018	9787
6.74018	9673
6.75019	9759
6.7602	9682
6.77021	9803
6.78022	9389
6.79022	9421
6.80023	9587
6.81024	9579
6.82025	9211
6.83025	9619
6.84026	9952
6.85027	9418
6.86028	9851
6.87028	9579
6.88029	9677
6.8903	9652
6.90031	9520
6.91032	9493
6.92032	9330
6.93033	10572
6.94034	10714
6.95035	9670
6.96035	9258
6.97036	9539
6.98037	9755
6.99038	9498
7.00038	9543
7.01039	9474
7.0204	9711
7.03041	9390
7.04042	9744
7.05042	9515
7.06043	9610
7.07044	9331
7.08045	9486
7.09045	9091
7.10046	9255
7.11047	9573
7.12048	9399
7.13048	9343
7.14049	9406
7.1505	9331
7.16051	8909
7.17052	8296
7.18052	8376
7.19053	8328
7.20054	8823
7.21055	9551
7.22055	9584
7.23056	9611
7.24057	9782
7.25058	9604
7.26059	9417
7.27059	9687
7.2806	9666
7.29061	9735
7.30062	9906
7.31062	10176
7.32063	9684
7.33064	9722
7.34065	9752
7.35065	9227
7.36066	9465
7.37067	9732
7.38068	9330
7.39069	9315
7.40069	9805
7.4107	9494
7.42071	9820
7.43072	9355
7.44072	9411
7.45073	9688
7.46074	9326
7.47075	9175
7.48075	9537
7.49076	9219
7.50077	9369
7.51078	9639
7.52079	9242
7.53079	9302
7.5408	9712
7.55081	9809
7.56082	9474
7.57082	9605
7.58083	9668
7.59084	9688
7.60085	9828
7.61085	11031
7.62086	10973
7.63087	10834
7.64088	10497
7.65089	10545
7.66089	10632
7.6709	10492
7.68091	10413
7.69092	11073
7.70092	11210
7.71093	10787
7.72094	10683
7.73095	10807
7.74095	9980
7.75096	8571
7.76097	9408
7.77098	9308
7.78099	9168
7.79099	8720
7.801	8839
7.81101	8822
7.82102	8367
7.83102	9286
7.84103	9524
7.85104	9683
7.86105	9756
7.87105	9458
7.88106	9766
7.89107	9064
7.90108	9174
7.91109	8589
7.92109	8533
7.9311	9530
7.94111	9645
7.95112	9585
7.96112	9521
7.97113	9770
7.98114	9354
7.99115	9523
8.00115	9576
8.01116	9604
8.02117	9510
8.03118	9569
8.04119	9667
8.05119	9559
8.0612	8996
8.07121	9664
8.08122	9767
8.09122	9803
8.10123	9435
8.11124	9555
8.12125	9450
8.13125	9719
8.14126	9683
8.15127	9574
8.16128	9543
8.17129	9882
8.18129	9984
8.1913	9414
8.20131	9584
8.21132	9864
8.22132	9740
8.23133	9721
8.24134	9638
8.25135	9459
8.26135	9767
8.27136	9603
8.28137	9697
8.29138	9786
8.30139	9722
8.31139	9195
8.3214	9745
8.33141	9210
8.34142	9166
8.35142	9289
8.36143	9219
8.37144	9529
8.38145	9808
8.39145	9673
8.40146	9722
8.41147	9172
8.42148	9243
8.43149	9356
8.44149	9249
8.4515	9694
8.46151	9401
8.47152	9438
8.48152	9425
8.49153	9703
8.50154	10893
8.51155	9945
8.52156	11264
8.53156	10228
8.54157	10196
8.55158	10011
8.56159	9847
8.57159	9678
8.5816	9205
8.59161	9239
8.60162	9321
8.61162	9863
8.62163	9192
8.63164	8862
8.64165	9524
8.65166	9179
8.66166	9212
8.67167	8717
8.68168	9030
8.69169	9222
8.70169	9252
8.7117	9158
8.72171	9199
8.73172	9381
8.74172	9104
8.75173	8944
8.76174	9196
8.77175	9395
8.78176	9013
8.79176	8920
8.80177	9074
8.81178	8961
8.82179	9163
8.83179	9293
8.8418	9307
8.85181	9381
8.86182	9222
8.87182	8609
8.88183	9308
8.89184	9232
8.90185	9099
8.91186	9026
8.92186	9028
8.93187	9035
8.94188	9103
8.95189	9222
8.96189	8963
8.9719	9187
8.98191	9113
8.99192	9041
9.00192	9253
9.01193	8891
9.02194	8977
9.03195	9065
9.04196	9226
9.05196	9403
9.06197	9282
9.07198	9109
9.08199	9396
9.09199	8882
9.102	8911
9.11201	9225
9.12202	9350
9.13202	9168
9.14203	9421
9.15204	9365
9.16205	9103
9.17206	9247
9.18206	9425
9.19207	9235
9.20208	9399
9.21209	9569
9.22209	9260
9.2321	9265
9.24211	9274
9.25212	9446
9.26212	9345
9.27213	9428
9.28214	9604
9.29215	9318
9.30216	9242
9.31216	9238
9.32217	9105
9.33218	9200
9.34219	9145
9.35219	9626
9.3622	9323
9.37221	9463
9.38222	9638
9.39222	8941
9.40223	9350
9.41224	8710
9.42225	9031
9.43226	9136
9.44226	9088
9.45227	9264
9.46228	9204
9.47229	9283
9.48229	9249
9.4923	8914
9.50231	9114
9.51232	9142
9.52232	8787
9.53233	9027
9.54234	9480
9.55235	9282
9.56236	8796
9.57236	8976
9.58237	8910
9.59238	8934
9.60239	9225
9.61239	8764
9.6224	9073
9.63241	9223
9.64242	9063
9.65242	9255
9.66243	9280
9.67244	9068
9.68245	9288
9.69246	9204
9.70246	9329
9.71247	9178
9.72248	9245
9.73249	9043
9.74249	8926
9.7525	9277
9.76251	9234
9.77252	9079
9.78253	9301
9.79253	9308
9.80254	9342
9.81255	9226
9.82256	9141
9.83256	8923
9.84257	8941
9.85258	8039
9.86259	7931
9.87259	7860
9.8826	8226
9.89261	7706
9.90262	7224
9.91263	7397
9.92263	8120
9.93264	7933
9.94265	7600
9.95266	8702
9.96266	8522
9.97267	9418
9.98268	8874
9.99269	9008
10.0027	8648
10.0127	8600
10.0227	9202
10.0327	8981
10.0427	8936
10.0527	8899
10.0627	8762
10.0727	8921
10.0828	8956
10.0928	8925
10.1028	9050
10.1128	9406
10.1228	9328
10.1328	9743
10.1428	9481
10.1528	9915
10.1628	9283
10.1728	9374
10.1828	9084
10.1928	9272
10.2028	9345
10.2129	9602
10.2229	9954
10.2329	9743
10.2429	9773
10.2529	9560
10.2629	9637
10.2729	9405
10.2829	9169
10.2929	9299
10.3029	9146
10.3129	9426
10.3229	9618
10.3329	9257
10.343	9299
10.353	9255
10.363	9209
10.373	8811
10.383	9375
10.393	9336
10.403	9003
10.413	9024
10.423	9201
10.433	8978
10.443	9446
10.453	9313
10.463	9304
10.4731	9275
10.4831	9064
10.4931	9495
10.5031	9238
10.5131	9144
10.5231	8896
10.5331	9065
10.5431	8962
10.5531	8868
10.5631	8992
10.5731	9252
10.5831	8981
10.5931	9037
10.6032	8806
10.6132	8785
10.6232	8562
10.6332	9042
10.6432	9238
10.6532	9183
10.6632	9783
10.6732	9127
10.6832	9606
10.6932	8795
10.7032	8613
10.7132	8711
10.7232	8899
10.7333	8206
10.7433	8551
10.7533	8608
10.7633	8794
10.7733	8712
10.7833	8961
10.7933	9131
10.8033	8931
10.8133	8936
10.8233	9099
10.8333	8886
10.8433	9242
10.8533	8954
10.8634	8772
10.8734	8808
10.8834	8941
10.8934	9239
10.9034	8818
10.9134	9377
10.9234	8865
10.9334	8938
10.9434	8950
10.9534	9007
10.9634	8713
10.9734	9152
10.9834	8689
10.9935	8647
11.0035	8180
11.0135	9162
11.0235	8846
11.0335	8933
11.0435	8600
11.0535	8604
11.0635	8364
11.0735	8047
11.0835	7795
11.0935	8475
11.1035	8221
11.1135	7743
11.1236	6583
11.1336	7701
11.1436	6000
11.1536	1388
11.1636	775
11.1736	806
11.1836	808
11.1936	822
11.2036	763
11.2136	766
11.2236	773
11.2336	834
11.2436	764
11.2537	753
11.2637	794
11.2737	838
11.2837	805
11.2937	754
11.3037	741
11.3137	762
11.3237	783
11.3337	849
11.3437	768
11.3537	776
11.3637	807
11.3737	892
11.3838	808
11.3938	796
11.4038	802
11.4138	757
11.4238	805
11.4338	813
11.4438	773
11.4538	796
11.4638	817
11.4738	790
11.4838	751
11.4938	838
11.5038	817
11.5139	810
11.5239	952
11.5339	885
11.5439	867
11.5539	949
11.5639	1220
11.5739	1247
11.5839	1292
11.5939	1300
11.6039	1170
11.6139	1195
11.6239	831
11.6339	767
11.644	824
11.654	795
11.664	758
11.674	759
11.684	814
11.694	794
11.704	821
11.714	809
11.724	975
11.734	820
11.744	862
11.754	822
11.764	736
11.7741	783
11.7841	735
11.7941	776
11.8041	743
11.8141	830
11.8241	753
11.8341	810
11.8441	812
11.8541	819
11.8641	789
11.8741	830
11.8841	832
11.8941	792
11.9042	791
11.9142	768
11.9242	816
11.9342	745
11.9442	794
11.9542	817
11.9642	820
11.9742	800
11.9842	765
11.9942	778
12.0042	755
12.0142	847
12.0242	802
12.0343	798
12.0443	840
12.0543	757
12.0643	788
12.0743	769
12.0843	814
12.0943	791
12.1043	767
12.1143	799
12.1243	822
12.1343	805
12.1443	830
12.1543	839
12.1644	720
12.1744	782
12.1844	830
12.1944	774
12.2044	825
12.2144	785
12.2244	943
12.2344	814
12.2444	820
12.2544	773
12.2644	752
12.2744	841
12.2844	798
12.2945	794
12.3045	766
12.3145	816
12.3245	789
12.3345	859
12.3445	773
12.3545	778
12.3645	825
12.3745	812
12.3845	778
12.3945	806
12.4045	752
12.4145	850
12.4246	826
12.4346	780
12.4446	725
12.4546	867
12.4646	814
12.4746	769
12.4846	792
12.4946	797
12.5046	850
12.5146	813
12.5246	756
12.5346	765
12.5446	833
12.5547	800
12.5647	799
12.5747	768
12.5847	789
12.5947	819
12.6047	743
12.6147	777
12.6247	789
12.6347	795
12.6447	893
12.6547	831
12.6647	803
12.6747	870
12.6848	939
12.6948	910
12.7048	838
12.7148	884
12.7248	876
12.7348	866
12.7448	850
12.7548	839
12.7648	790
12.7748	801
12.7848	926
12.7948	855
12.8048	846
12.8149	779
12.8249	832
12.8349	796
12.8449	821
12.8549	810
12.8649	775
12.8749	790
12.8849	772
12.8949	688
12.9049	818
12.9149	782
12.9249	842
12.9349	939
12.945	876
12.955	842
12.965	832
12.975	814
12.985	817
12.995	783
