# Supplementary material for: Liquid-activated quantum emission from pristine hexagonal boron nitride for nanofluidic sensing
Source: Nat Mater. 2023 Aug 31;22(10):1236–42. doi: 10.1038/s41563-023-01658-2 (PMC10533396; doi:10.1038/s41563-023-01658-2)
Supplement: Supplementary file 9 — Data used to generate the plots in Fig. 5. [file 41563_2023_1658_MOESM9_ESM.xlsx]

## Sheet: Fig5
e					h						i
					ethanol						acetonitrile
photon number	counts (masked hBN)	counts (channels)		wavelength (nm)	normalized spectra	bare	spacer	2.4 nm	1.4 nm		normalized spectra	bare	spacer	2.4 nm	1.4 nm
3.40909	0	0		726.563		0.0391188	0.111364	0.00120625	0.00702857			0.0689747	0	0.128791	9.17316e-05
10.2273	0	0		722.486		0.0302203	0.109576	0.0607914	0.00116275			0.0444168	0.0262452	0.0971591	0
17.0455	0	0		718.409		0.0406672	0.0993363	0.0763802	0.0220195			0.07936	0.0381806	0.088965	0.000965369
23.8636	8	4		714.332		0.0370475	0.102388	0.0588282	0.0286312			0.00619965	0.0307998	0.10806	0.0038577
30.6818	164	54		710.255		0.0775974	0.097488	0.0962967	0.016725			0.143969	0.0325412	0.108411	0.00876381
37.5	559	299		706.178		0.104015	0.133026	0.105201	0.0396185			0.113471	0.0796978	0.145719	0.0220619
44.3182	1047	506		702.101		0.126096	0.121888	0.208378	0.0698729			0.18393	0.119919	0.19131	0.0589493
51.1364	1362	681		698.024		0.199638	0.177468	0.388279	0.162084			0.171098	0.234349	0.318642	0.159641
57.9545	1491	754		693.947		0.361577	0.232316	0.531035	0.354956			0.290403	0.368335	0.445485	0.328242
64.7727	1443	738		689.87		0.479093	0.351839	0.638467	0.537107			0.446999	0.512359	0.584828	0.4886
71.5909	1432	705		685.793		0.499586	0.518626	0.72881	0.671316			0.53046	0.609783	0.647801	0.583936
78.4091	1393	675		681.716		0.557798	0.617154	0.832375	0.749688			0.523683	0.66294	0.690154	0.640514
85.2273	1302	592		677.639		0.614983	0.70038	0.825614	0.820802			0.570553	0.689866	0.685008	0.665225
92.0455	1179	594		673.562		0.67045	0.721678	0.862017	0.839406			0.672093	0.727186	0.690073	0.666966
98.8636	1163	556		669.485		0.69714	0.764412	0.872713	0.85359			0.719692	0.703086	0.676978	0.658899
105.682	1155	506		665.408		0.727511	0.777606	0.909863	0.869216			0.684376	0.755411	0.707532	0.656829
112.5	1037	488		661.331		0.768715	0.855132	0.902298	0.900758			0.701657	0.812005	0.676335	0.67328
119.318	952	485		657.254		0.774551	0.880158	0.945649	0.943019			0.672285	0.823007	0.749851	0.712103
126.136	940	461		653.177		0.860512	0.92182	0.927902	0.930297			0.671228	0.869106	0.816469	0.771485
132.955	920	402		649.1		0.868495	0.942878	0.983651	0.954122			0.677452	0.93892	0.885763	0.843338
139.773	872	432		645.023		0.864173	0.952508	0.97973	0.988845			0.730146	0.947487	0.935463	0.919102
146.591	802	388		640.946		0.90953	0.979822	0.950127	0.993825			0.795932	0.99743	1	0.975713
153.409	748	385		636.869		0.947587	1	1	1			0.768812	1	0.972477	1
160.227	647	327		632.792		0.998627	0.986521	0.969678	0.965441			0.782819	0.973168	0.918731	0.979931
167.045	640	291		628.715		0.960165	0.926257	0.911363	0.878831			0.982833	0.85156	0.848211	0.911348
173.864	572	306		624.638		1	0.91935	0.865907	0.792772			0.971113	0.805084	0.82761	0.794385
180.682	516	249		620.561		0.992285	0.861347	0.759703	0.678101			1	0.656938	0.64245	0.656547
187.5	432	218		616.484		0.926382	0.798717	0.6528	0.545639			0.966179	0.565102	0.510077	0.512425
194.318	398	210		612.407		0.887417	0.745616	0.593991	0.417484			0.930315	0.437921	0.343706	0.382376
201.136	335	203		608.33		0.823452	0.676472	0.435236	0.307419			0.798485	0.372372	0.320164	0.26947
207.955	324	186		604.253		0.735787	0.557357	0.303259	0.212036			0.696179	0.28056	0.282683	0.184428
214.773	242	159		600.176		0.597611	0.554106	0.251677	0.165298			0.515848	0.227091	0.209374	0.124788
221.591	244	146		596.099		0.547061	0.485603	0.193961	0.109288			0.467307	0.167165	0.218026	0.083287
228.409	210	117		592.022		0.486434	0.451019	0.127657	0.077816			0.398164	0.159088	0.13226	0.0574801
235.227	160	87		587.945		0.395007	0.393028	0.154282	0.0556569			0.444134	0.114944	0.150348	0.0399808
242.045	156	95		583.868		0.32228	0.336566	0.107382	0.0321185			0.307014	0.0940211	0.125942	0.032506
248.864	140	73		579.791		0.221701	0.231938	0.053393	0.0455782			0.375806	0.0654097	0.0720425	0.0250112
255.682	114	74		575.714		0.177266	0.107045	0.0402634	0.0375391			0.233382	0.044703	0.0227542	0.0188806
262.5	90	58		571.637		0.0881921	0.0571946	0.0559946	0.027639			0.192573	0.0283898	0.0114233	0.0138907
269.318	81	40		567.56		0.021924	0.013066	0.0102102	0.0117739			0.0173576	0.0105412	0.00729896	0.011042
276.136	60	37		563.483		0	0	0	0			0	0.0236591	0	0.00883766
282.955	53	30
289.773	47	31
296.591	38	23
